# Supplementary material for: Systematic Identification of Cell-Wall Related Genes in Populus Based on Analysis of Functional Modules in Co-Expression Network
Source: PLoS One. 2014 Apr 15;9(4):e95176. doi: 10.1371/journal.pone.0095176 (PMC3988181; doi:10.1371/journal.pone.0095176)
Supplement: Table S1 — List of the significant co-expression relationships among genes in each module in AGCN. (XLSX) [file pone.0095176.s004.xlsx]

## Sheet: 工作表1
Table S1: List of the significant co-expression relationships among gene in each module in AGCN.
Module	Gene	Gene	PCC
1	AT2G26550	AT2G47590	0.680477
1	AT2G26550	AT2G33180	0.678358
1	AT2G26550	AT4G17560	0.680262
1	AT2G26550	AT4G15510	0.663518
1	AT2G26550	AT1G51100	0.684756
1	AT2G26550	AT5G13510	0.66195
1	AT2G26550	AT5G28500	0.69512
1	AT2G26550	AT5G10690	0.684585
1	AT2G26550	AT5G08280	0.686776
1	AT2G26550	AT4G37040	0.679923
1	AT2G26550	AT3G44890	0.664821
1	AT2G26550	AT5G16715	0.659797
1	AT2G26550	AT5G14910	0.662317
1	AT2G26550	AT5G66470	0.694145
1	AT2G26550	AT5G64580	0.652982
1	AT2G26550	AT5G63310	0.680876
1	AT2G26550	AT5G57170	0.672722
1	AT2G26550	AT5G55740	0.669591
1	AT2G26550	AT5G55220	0.733037
1	AT2G26550	AT5G53490	0.666955
1	AT2G26550	AT5G52960	0.656138
1	AT2G26550	AT5G52970	0.692655
1	AT2G26550	AT5G52440	0.664414
1	AT2G26550	AT5G52520	0.651626
1	AT2G26550	AT5G52100	0.715828
1	AT2G26550	AT5G51540	0.653543
1	AT2G26550	AT5G51100	0.668077
1	AT2G26550	AT5G49030	0.695094
1	AT2G26550	AT5G47190	0.732799
1	AT2G26550	AT5G46580	0.668455
1	AT2G26550	AT5G45930	0.721938
1	AT2G26550	AT5G44650	0.651045
1	AT2G26550	AT5G43750	0.655237
1	AT2G26550	AT5G42765	0.707496
1	AT2G26550	AT5G39210	0.661059
1	AT2G26550	AT5G22640	0.658612
1	AT2G26550	AT5G22340	0.702755
1	AT2G26550	AT5G18570	0.695742
1	AT2G26550	AT5G18660	0.706522
1	AT2G26550	AT5G14660	0.692683
1	AT2G26550	AT5G14460	0.717884
1	AT2G26550	AT5G11450	0.688285
1	AT2G26550	AT5G11480	0.712918
1	AT2G26550	AT5G06290	0.671548
1	AT2G26550	AT5G05740	0.703886
1	AT2G26550	AT5G04710	0.660497
1	AT2G26550	AT5G03940	0.688468
1	AT2G26550	AT5G02710	0.671199
1	AT2G26550	AT5G01590	0.699478
1	AT2G26550	AT3G63190	0.702224
1	AT2G26550	AT3G62910	0.694724
1	AT2G26550	AT3G60620	0.653711
1	AT2G26550	AT3G60370	0.667073
1	AT2G26550	AT3G59040	0.653551
1	AT2G26550	AT3G56650	0.651081
1	AT2G26550	AT3G52750	0.69381
1	AT2G26550	AT3G52150	0.663782
1	AT2G26550	AT3G49140	0.70206
1	AT2G26550	AT3G48730	0.703944
1	AT2G26550	AT3G48110	0.661573
1	AT2G26550	AT3G47650	0.664197
1	AT2G26550	AT3G46100	0.670703
1	AT2G26550	AT4G39460	0.657098
1	AT2G26550	AT4G39620	0.743421
1	AT2G26550	AT4G39040	0.687869
1	AT2G26550	AT4G38160	0.700298
1	AT2G26550	AT4G34090	0.651871
1	AT2G26550	AT4G32915	0.71473
1	AT2G26550	AT4G30825	0.659621
1	AT2G26550	AT4G29750	0.66506
1	AT2G26550	AT4G28706	0.654201
1	AT2G26550	AT4G29060	0.68121
1	AT2G26550	AT4G25080	0.667126
1	AT2G26550	AT4G24750	0.691155
1	AT2G26550	AT4G24090	0.660018
1	AT2G26550	AT4G20130	0.685728
1	AT2G26550	AT4G19985	0.72135
1	AT2G26550	AT4G18480	0.650131
1	AT2G26550	AT4G18370	0.676127
1	AT2G26550	AT4G10470	0.655072
1	AT2G26550	AT4G04350	0.667458
1	AT2G26550	AT4G02790	0.680973
1	AT2G26550	AT4G01310	0.655519
1	AT2G26550	AT2G40490	0.660414
1	AT2G26550	AT2G33450	0.652166
1	AT2G26550	AT3G28760	0.658496
1	AT2G26550	AT3G18890	0.660809
1	AT2G26550	AT3G25660	0.738513
1	AT2G26550	AT3G27160	0.717499
1	AT2G26550	AT3G20930	0.667677
1	AT2G26550	AT3G15190	0.681921
1	AT2G26550	AT3G14110	0.667177
1	AT2G26550	AT3G20230	0.688584
1	AT2G26550	AT3G13180	0.663854
1	AT2G26550	AT3G13120	0.693566
1	AT2G26550	AT3G14930	0.708746
1	AT2G26550	AT3G18390	0.743164
1	AT2G26550	AT3G29230	0.670048
1	AT2G26550	AT3G23070	0.716184
1	AT2G26550	AT3G29185	0.753349
1	AT2G26550	AT3G26710	0.680696
1	AT2G26550	AT3G12930	0.747401
1	AT2G26550	AT3G17170	0.681163
1	AT2G26550	AT3G28460	0.739534
1	AT2G26550	AT3G25480	0.655519
1	AT2G26550	AT3G16290	0.663681
1	AT2G26550	AT3G16250	0.665
1	AT2G26550	AT3G16000	0.684938
1	AT2G26550	AT3G15520	0.656946
1	AT2G26550	AT3G02660	0.737548
1	AT2G26550	AT3G04340	0.67626
1	AT2G26550	AT3G03630	0.66556
1	AT2G26550	AT3G01480	0.666206
1	AT2G26550	AT3G09050	0.660284
1	AT2G26550	AT3G09150	0.65131
1	AT2G26550	AT3G07670	0.656666
1	AT2G26550	AT3G03710	0.713161
1	AT2G26550	AT1G55370	0.693504
1	AT2G26550	AT1G60990	0.652454
1	AT2G26550	AT1G36390	0.714895
1	AT2G26550	AT1G63680	0.667238
1	AT2G26550	AT1G29070	0.681782
1	AT2G26550	AT1G07320	0.685088
1	AT2G26550	AT1G32990	0.693313
1	AT2G26550	AT1G12800	0.715666
1	AT2G26550	AT1G48520	0.717095
1	AT2G26550	AT1G44920	0.660189
1	AT2G26550	AT1G63610	0.668648
1	AT2G26550	AT1G01080	0.731966
1	AT2G26550	AT1G49975	0.718711
1	AT2G26550	AT1G08520	0.680461
1	AT2G26550	AT1G30520	0.67445
1	AT2G26550	AT1G64510	0.684788
1	AT2G26550	AT1G33810	0.656796
1	AT2G26550	AT1G35680	0.681422
1	AT2G26550	AT1G56050	0.675057
1	AT2G26550	AT1G74970	0.679416
1	AT2G26550	AT1G48350	0.68092
1	AT2G26550	AT1G64150	0.65316
1	AT2G26550	AT1G14030	0.712225
1	AT2G26550	AT1G62780	0.672269
1	AT2G26550	AT1G43560	0.676493
1	AT2G26550	AT1G59840	0.673402
1	AT2G26550	AT1G79560	0.653112
1	AT2G26550	AT1G23360	0.674374
1	AT2G26550	AT2G28605	0.6936
1	AT2G26550	AT2G31890	0.687749
1	AT2G26550	AT2G36990	0.687208
1	AT2G26550	AT2G42770	0.673982
1	AT2G26550	AT1G22700	0.665319
1	AT2G26550	AT1G60230	0.65045
1	AT2G26550	AT1G05190	0.65883
1	AT2G26550	AT1G08540	0.698795
1	AT2G26550	AT1G03475	0.702945
1	AT2G26550	AT1G60600	0.727851
1	AT2G26550	AT1G55490	0.664785
1	AT2G26550	AT2G03420	0.703866
1	AT2G26550	AT2G48070	0.666303
1	AT2G26550	AT2G29180	0.713311
1	AT2G26550	AT2G47940	0.727359
1	AT2G26550	AT2G24090	0.658443
1	AT2G26550	AT2G24060	0.676031
1	AT2G26550	AT2G35500	0.697002
1	AT2G26550	AT2G35450	0.650259
1	AT2G26550	AT2G25840	0.693157
1	AT2G26550	AT2G25830	0.715489
1	AT2G26550	AT2G26930	0.680573
1	AT2G26550	AT2G45770	0.673407
1	AT2G26550	AT2G44650	0.692985
1	AT2G26550	AT2G34640	0.673123
1	AT2G26550	AT2G32500	0.680119
1	AT2G26550	AT2G37660	0.655247
1	AT2G26550	AT2G02500	0.717816
1	AT2G26550	AT2G33800	0.665907
1	AT2G26550	AT2G39670	0.659429
1	AT2G26550	AT2G30695	0.725486
1	AT2G26550	AT2G41950	0.661022
1	AT2G26540	AT4G17740	0.661652
1	AT2G26540	AT4G15110	0.690492
1	AT2G26540	AT1G51110	0.737306
1	AT2G26540	AT5G16140	0.660456
1	AT2G26540	AT5G14910	0.680084
1	AT2G26540	AT5G35170	0.656019
1	AT2G26540	AT5G27290	0.681527
1	AT2G26540	AT5G55220	0.689794
1	AT2G26540	AT5G54600	0.666421
1	AT2G26540	AT5G53490	0.682433
1	AT2G26540	AT5G52970	0.67188
1	AT2G26540	AT5G52100	0.6702
1	AT2G26540	AT5G45930	0.689764
1	AT2G26540	AT5G45680	0.651397
1	AT2G26540	AT5G39830	0.71673
1	AT2G26540	AT5G38290	0.696877
1	AT2G26540	AT5G22340	0.671385
1	AT2G26540	AT5G18660	0.651384
1	AT2G26540	AT5G13410	0.650776
1	AT2G26540	AT5G11450	0.662212
1	AT2G26540	AT5G07020	0.684526
1	AT2G26540	AT5G05740	0.67143
1	AT2G26540	AT5G02940	0.698574
1	AT2G26540	AT3G63490	0.703023
1	AT2G26540	AT3G63190	0.679429
1	AT2G26540	AT3G61870	0.668037
1	AT2G26540	AT3G60370	0.680337
1	AT2G26540	AT3G56650	0.679945
1	AT2G26540	AT3G54210	0.657479
1	AT2G26540	AT3G53130	0.71062
1	AT2G26540	AT3G52150	0.66167
1	AT2G26540	AT3G52155	0.68173
1	AT2G26540	AT3G48420	0.677216
1	AT2G26540	AT4G39970	0.675203
1	AT2G26540	AT4G33470	0.68455
1	AT2G26540	AT4G31850	0.667271
1	AT2G26540	AT4G24750	0.674393
1	AT2G26540	AT4G24090	0.653719
1	AT2G26540	AT4G22830	0.679106
1	AT2G26540	AT4G21210	0.651237
1	AT2G26540	AT4G09010	0.684955
1	AT2G26540	AT4G04350	0.651014
1	AT2G26540	AT1G20810	0.66007
1	AT2G26540	AT1G18170	0.683844
1	AT2G26540	AT1G32550	0.699587
1	AT2G26540	AT3G18890	0.680103
1	AT2G26540	AT3G25660	0.6652
1	AT2G26540	AT3G27160	0.652903
1	AT2G26540	AT3G15190	0.659042
1	AT2G26540	AT3G15110	0.706187
1	AT2G26540	AT3G20230	0.671964
1	AT2G26540	AT3G24430	0.654094
1	AT2G26540	AT3G13120	0.6668
1	AT2G26540	AT3G14930	0.682365
1	AT2G26540	AT3G25805	0.67552
1	AT2G26540	AT3G18680	0.653182
1	AT2G26540	AT3G25480	0.654574
1	AT2G26540	AT3G19810	0.661969
1	AT2G26540	AT3G16250	0.693955
1	AT2G26540	AT3G25920	0.673987
1	AT2G26540	AT3G15520	0.731095
1	AT2G26540	AT3G01370	0.695565
1	AT2G26540	AT3G01480	0.680947
1	AT2G26540	AT3G05350	0.6698
1	AT2G26540	AT1G77490	0.72029
1	AT2G26540	AT1G75350	0.656397
1	AT2G26540	AT1G20020	0.664597
1	AT2G26540	AT1G14270	0.676036
1	AT2G26540	AT1G08520	0.672723
1	AT2G26540	AT1G50450	0.699324
1	AT2G26540	AT1G52510	0.664053
1	AT2G26540	AT1G48350	0.661251
1	AT2G26540	AT1G64150	0.686767
1	AT2G26540	AT1G73060	0.684179
1	AT2G26540	AT1G11750	0.657466
1	AT2G26540	AT1G78630	0.650677
1	AT2G26540	AT1G04420	0.716256
1	AT2G26540	AT2G21280	0.678326
1	AT2G26540	AT2G21370	0.651177
1	AT2G26540	AT1G22700	0.66327
1	AT2G26540	AT1G08540	0.683426
1	AT2G26540	AT1G03475	0.656831
1	AT2G26540	AT2G27680	0.730134
1	AT2G26540	AT2G35500	0.674532
1	AT2G26540	AT2G35410	0.663945
1	AT2G26540	AT2G44920	0.65373
1	AT2G26540	AT2G38330	0.699063
1	AT2G26540	AT2G32500	0.670347
1	AT2G26540	AT2G31040	0.671982
1	AT2G26540	AT2G32640	0.655192
1	AT2G26540	AT2G42130	0.728706
1	AT2G26500	AT2G39730	0.858076
1	AT2G26500	AT2G41680	0.707216
1	AT2G26500	AT2G47450	0.777045
1	AT2G26500	AT2G33180	0.656406
1	AT2G26500	AT1G67740	0.892895
1	AT2G26500	AT1G67700	0.791899
1	AT2G26500	AT1G44575	0.882502
1	AT2G26500	AT1G59124	0.676142
1	AT2G26500	AT4G15560	0.678222
1	AT2G26500	AT4G14890	0.743157
1	AT2G26500	AT4G17600	0.844065
1	AT2G26500	AT4G17560	0.679153
1	AT2G26500	AT4G16410	0.830663
1	AT2G26500	AT4G14870	0.656366
1	AT2G26500	AT5G04140	0.772461
1	AT2G26500	AT1G51110	0.680764
1	AT2G26500	AT1G32160	0.718979
1	AT2G26500	AT1G45474	0.795158
1	AT2G26500	AT5G13510	0.790501
1	AT2G26500	AT1G26220	0.684375
1	AT2G26500	AT5G28750	0.692219
1	AT2G26500	AT5G28500	0.746673
1	AT2G26500	AT5G08280	0.658863
1	AT2G26500	AT5G19940	0.75446
1	AT2G26500	AT4G36810	0.680314
1	AT2G26500	AT1G31800	0.774976
1	AT2G26500	AT3G56910	0.756398
1	AT2G26500	AT3G51820	0.783117
1	AT2G26500	AT3G44890	0.681011
1	AT2G26500	AT5G16710	0.688832
1	AT2G26500	AT5G14910	0.758485
1	AT2G26500	AT5G35170	0.710564
1	AT2G26500	AT5G27560	0.710577
1	AT2G26500	AT5G27290	0.660867
1	AT2G26500	AT5G25980	0.717012
1	AT2G26500	AT5G66570	0.862035
1	AT2G26500	AT5G66190	0.910868
1	AT2G26500	AT5G65220	0.735762
1	AT2G26500	AT5G64040	0.85555
1	AT2G26500	AT5G61410	0.691169
1	AT2G26500	AT5G60600	0.723937
1	AT2G26500	AT5G59250	0.668867
1	AT2G26500	AT5G58330	0.769395
1	AT2G26500	AT5G58260	0.666382
1	AT2G26500	AT5G58140	0.679603
1	AT2G26500	AT5G58250	0.681294
1	AT2G26500	AT5G55220	0.651694
1	AT2G26500	AT5G54770	0.764434
1	AT2G26500	AT5G54270	0.685669
1	AT2G26500	AT5G54600	0.776761
1	AT2G26500	AT5G53490	0.768709
1	AT2G26500	AT5G53580	0.726422
1	AT2G26500	AT5G52970	0.733867
1	AT2G26500	AT5G52440	0.731723
1	AT2G26500	AT5G52100	0.669551
1	AT2G26500	AT5G51540	0.68934
1	AT2G26500	AT5G51110	0.788394
1	AT2G26500	AT5G51010	0.74632
1	AT2G26500	AT5G48790	0.675626
1	AT2G26500	AT5G48300	0.729818
1	AT2G26500	AT5G47190	0.68598
1	AT2G26500	AT5G47110	0.808624
1	AT2G26500	AT5G46110	0.889411
1	AT2G26500	AT5G45930	0.709291
1	AT2G26500	AT5G45390	0.673754
1	AT2G26500	AT5G45680	0.712311
1	AT2G26500	AT5G45170	0.73519
1	AT2G26500	AT5G44650	0.77964
1	AT2G26500	AT5G43750	0.73241
1	AT2G26500	AT5G42765	0.666275
1	AT2G26500	AT5G42270	0.690914
1	AT2G26500	AT5G40950	0.692369
1	AT2G26500	AT5G38660	0.651209
1	AT2G26500	AT5G38520	0.795968
1	AT2G26500	AT5G37360	0.664438
1	AT2G26500	AT5G36700	0.858436
1	AT2G26500	AT5G35790	0.757861
1	AT2G26500	AT5G35630	0.682268
1	AT2G26500	AT5G23120	0.827534
1	AT2G26500	AT5G23060	0.765668
1	AT2G26500	AT5G19220	0.722173
1	AT2G26500	AT5G18660	0.684812
1	AT2G26500	AT5G17870	0.696641
1	AT2G26500	AT5G17170	0.796703
1	AT2G26500	AT5G17230	0.713923
1	AT2G26500	AT5G14660	0.671209
1	AT2G26500	AT5G14320	0.789696
1	AT2G26500	AT5G13630	0.784839
1	AT2G26500	AT5G13650	0.650096
1	AT2G26500	AT5G13410	0.655491
1	AT2G26500	AT5G09660	0.827425
1	AT2G26500	AT5G08650	0.694691
1	AT2G26500	AT5G08050	0.740655
1	AT2G26500	AT5G07020	0.657591
1	AT2G26500	AT5G06290	0.674447
1	AT2G26500	AT5G05740	0.733537
1	AT2G26500	AT5G03880	0.67187
1	AT2G26500	AT5G03940	0.743294
1	AT2G26500	AT5G02790	0.696276
1	AT2G26500	AT5G02710	0.650975
1	AT2G26500	AT5G02120	0.826911
1	AT2G26500	AT5G02160	0.69717
1	AT2G26500	AT5G01530	0.830526
1	AT2G26500	AT3G63410	0.743024
1	AT2G26500	AT3G63490	0.759077
1	AT2G26500	AT3G63140	0.784871
1	AT2G26500	AT3G62410	0.699641
1	AT2G26500	AT3G61870	0.803458
1	AT2G26500	AT3G62030	0.698093
1	AT2G26500	AT3G61470	0.895072
1	AT2G26500	AT3G59400	0.688257
1	AT2G26500	AT3G56940	0.84749
1	AT2G26500	AT3G56650	0.69736
1	AT2G26500	AT3G56010	0.75291
1	AT2G26500	AT3G55800	0.875137
1	AT2G26500	AT3G55330	0.836073
1	AT2G26500	AT3G55250	0.71646
1	AT2G26500	AT3G54890	0.748613
1	AT2G26500	AT3G54210	0.773533
1	AT2G26500	AT3G54050	0.830772
1	AT2G26500	AT3G53130	0.713736
1	AT2G26500	AT3G52150	0.695304
1	AT2G26500	AT3G51420	0.758077
1	AT2G26500	AT3G50820	0.766434
1	AT2G26500	AT3G50685	0.714102
1	AT2G26500	AT3G48730	0.702913
1	AT2G26500	AT3G48200	0.659828
1	AT2G26500	AT3G48420	0.736758
1	AT2G26500	AT3G47650	0.829144
1	AT2G26500	AT3G47470	0.696726
1	AT2G26500	AT3G46780	0.770488
1	AT2G26500	AT3G47070	0.767053
1	AT2G26500	AT4G39710	0.654283
1	AT2G26500	AT4G39970	0.687031
1	AT2G26500	AT4G39040	0.667277
1	AT2G26500	AT4G38970	0.891911
1	AT2G26500	AT4G37930	0.768137
1	AT2G26500	AT4G37510	0.685179
1	AT2G26500	AT4G35450	0.6552
1	AT2G26500	AT4G35250	0.730797
1	AT2G26500	AT4G34190	0.841955
1	AT2G26500	AT4G34090	0.697178
1	AT2G26500	AT4G33500	0.697043
1	AT2G26500	AT4G33470	0.66512
1	AT2G26500	AT4G33010	0.660274
1	AT2G26500	AT4G32260	0.875773
1	AT2G26500	AT4G31530	0.653576
1	AT2G26500	AT4G30950	0.7191
1	AT2G26500	AT4G28750	0.879565
1	AT2G26500	AT4G29060	0.764844
1	AT2G26500	AT4G28030	0.705429
1	AT2G26500	AT4G27800	0.65189
1	AT2G26500	AT4G27700	0.729685
1	AT2G26500	AT4G25910	0.692242
1	AT2G26500	AT4G25050	0.779042
1	AT2G26500	AT4G25080	0.751335
1	AT2G26500	AT4G24930	0.690326
1	AT2G26500	AT4G23890	0.701356
1	AT2G26500	AT4G22890	0.794098
1	AT2G26500	AT4G21280	0.897894
1	AT2G26500	AT4G21210	0.747018
1	AT2G26500	AT4G20360	0.797698
1	AT2G26500	AT4G18480	0.822074
1	AT2G26500	AT4G18370	0.710489
1	AT2G26500	AT4G13670	0.703488
1	AT2G26500	AT4G12800	0.872754
1	AT2G26500	AT4G11100	0.697782
1	AT2G26500	AT4G10340	0.824941
1	AT2G26500	AT4G10060	0.718566
1	AT2G26500	AT4G09650	0.831931
1	AT2G26500	AT4G09010	0.749398
1	AT2G26500	AT4G05180	0.853225
1	AT2G26500	AT4G04640	0.910158
1	AT2G26500	AT4G03520	0.693146
1	AT2G26500	AT4G03280	0.891033
1	AT2G26500	AT4G02530	0.821184
1	AT2G26500	AT4G02770	0.874278
1	AT2G26500	AT4G01800	0.690716
1	AT2G26500	AT4G01150	0.930604
1	AT2G26500	AT4G01050	0.817914
1	AT2G26500	AT4G01310	0.691808
1	AT2G26500	AT4G00895	0.664936
1	AT2G26500	AT1G32070	0.668763
1	AT2G26500	AT1G32080	0.754705
1	AT2G26500	AT1G32060	0.895352
1	AT2G26500	AT4G10300	0.787855
1	AT2G26500	AT2G40490	0.658124
1	AT2G26500	AT2G33450	0.68001
1	AT2G26500	AT1G66970	0.659661
1	AT2G26500	AT1G20340	0.905012
1	AT2G26500	AT1G29910	0.783104
1	AT2G26500	AT1G19150	0.689276
1	AT2G26500	AT1G18060	0.657178
1	AT2G26500	AT1G16880	0.703987
1	AT2G26500	AT1G50900	0.789292
1	AT2G26500	AT1G30380	0.852909
1	AT2G26500	AT1G72030	0.676659
1	AT2G26500	AT3G20680	0.677157
1	AT2G26500	AT3G27160	0.691395
1	AT2G26500	AT3G25690	0.74868
1	AT2G26500	AT3G22210	0.77071
1	AT2G26500	AT3G15190	0.703552
1	AT2G26500	AT3G15110	0.687391
1	AT2G26500	AT3G21055	0.891976
1	AT2G26500	AT3G24430	0.746013
1	AT2G26500	AT3G23700	0.806336
1	AT2G26500	AT3G13120	0.706948
1	AT2G26500	AT3G27850	0.830673
1	AT2G26500	AT3G26570	0.685721
1	AT2G26500	AT3G12780	0.803279
1	AT2G26500	AT3G29185	0.710104
1	AT2G26500	AT3G26650	0.936624
1	AT2G26500	AT3G26710	0.747629
1	AT2G26500	AT3G25480	0.660863
1	AT2G26500	AT3G19800	0.67388
1	AT2G26500	AT3G16250	0.731672
1	AT2G26500	AT3G26070	0.66686
1	AT2G26500	AT3G25920	0.741759
1	AT2G26500	AT3G26060	0.789628
1	AT2G26500	AT3G17930	0.693135
1	AT2G26500	AT3G15840	0.69204
1	AT2G26500	AT3G16140	0.85505
1	AT2G26500	AT3G16000	0.744746
1	AT2G26500	AT3G14415	0.800287
1	AT2G26500	AT3G15360	0.778188
1	AT2G26500	AT3G04260	0.665064
1	AT2G26500	AT3G02730	0.822003
1	AT2G26500	AT3G08740	0.659897
1	AT2G26500	AT3G04760	0.782792
1	AT2G26500	AT3G10060	0.658523
1	AT2G26500	AT3G08940	0.67897
1	AT2G26500	AT3G01500	0.715831
1	AT2G26500	AT3G01480	0.771231
1	AT2G26500	AT3G11630	0.664014
1	AT2G26500	AT3G07670	0.701517
1	AT2G26500	AT1G15820	0.775051
1	AT2G26500	AT1G12410	0.66059
1	AT2G26500	AT1G56500	0.694304
1	AT2G26500	AT1G42970	0.898824
1	AT2G26500	AT1G77490	0.74562
1	AT2G26500	AT1G60950	0.890374
1	AT2G26500	AT1G52220	0.867582
1	AT2G26500	AT1G52230	0.844184
1	AT2G26500	AT1G76730	0.696113
1	AT2G26500	AT1G72610	0.74558
1	AT2G26500	AT1G71500	0.821401
1	AT2G26500	AT1G76450	0.830743
1	AT2G26500	AT1G68010	0.864411
1	AT2G26500	AT1G73655	0.6655
1	AT2G26500	AT1G35420	0.747192
1	AT2G26500	AT1G79850	0.692067
1	AT2G26500	AT1G74470	0.823437
1	AT2G26500	AT1G69390	0.662676
1	AT2G26500	AT1G10960	0.704736
1	AT2G26500	AT2G47400	0.773799
1	AT2G26500	AT2G43560	0.761337
1	AT2G26500	AT1G32470	0.839052
1	AT2G26500	AT1G21500	0.654789
1	AT2G26500	AT1G29070	0.705271
1	AT2G26500	AT1G02560	0.671393
1	AT2G26500	AT1G02475	0.684796
1	AT2G26500	AT1G12250	0.729612
1	AT2G26500	AT1G01320	0.722225
1	AT2G26500	AT1G07320	0.718454
1	AT2G26500	AT1G07440	0.683609
1	AT2G26500	AT1G75460	0.664195
1	AT2G26500	AT1G75350	0.814727
1	AT2G26500	AT1G32990	0.729947
1	AT2G26500	AT1G12900	0.890572
1	AT2G26500	AT1G12800	0.736495
1	AT2G26500	AT1G20020	0.84211
1	AT2G26500	AT1G44920	0.719828
1	AT2G26500	AT1G18730	0.785838
1	AT2G26500	AT1G14270	0.710713
1	AT2G26500	AT1G14345	0.778894
1	AT2G26500	AT1G63610	0.707054
1	AT2G26500	AT1G01080	0.715334
1	AT2G26500	AT1G49975	0.688886
1	AT2G26500	AT1G08520	0.760936
1	AT2G26500	AT1G08380	0.863555
1	AT2G26500	AT1G76100	0.804639
1	AT2G26500	AT1G15980	0.74104
1	AT2G26500	AT1G64680	0.682167
1	AT2G26500	AT1G64510	0.752676
1	AT2G26500	AT1G35680	0.722905
1	AT2G26500	AT1G74730	0.803192
1	AT2G26500	AT1G74970	0.733014
1	AT2G26500	AT1G74880	0.676664
1	AT2G26500	AT2G01110	0.656146
1	AT2G26500	AT1G48350	0.71424
1	AT2G26500	AT1G68590	0.869326
1	AT2G26500	AT1G70760	0.692265
1	AT2G26500	AT1G73060	0.661625
1	AT2G26500	AT1G73110	0.710703
1	AT2G26500	AT1G50320	0.679398
1	AT2G26500	AT1G50250	0.663293
1	AT2G26500	AT1G17220	0.802499
1	AT2G26500	AT1G31330	0.882953
1	AT2G26500	AT1G14150	0.660888
1	AT2G26500	AT1G06680	0.87436
1	AT2G26500	AT1G62750	0.760669
1	AT2G26500	AT1G14030	0.680357
1	AT2G26500	AT1G62780	0.716802
1	AT2G26500	AT1G43560	0.700117
1	AT2G26500	AT1G64860	0.658037
1	AT2G26500	AT1G54500	0.822911
1	AT2G26500	AT1G75690	0.758809
1	AT2G26500	AT1G23310	0.753963
1	AT2G26500	AT2G05310	0.7856
1	AT2G26500	AT1G03130	0.721075
1	AT2G26500	AT1G78630	0.698601
1	AT2G26500	AT1G65230	0.750417
1	AT2G26500	AT2G04039	0.730938
1	AT2G26500	AT2G24790	0.671927
1	AT2G26500	AT2G04700	0.727044
1	AT2G26500	AT1G09340	0.842592
1	AT2G26500	AT1G04420	0.733505
1	AT2G26500	AT1G09310	0.691349
1	AT2G26500	AT1G60000	0.82007
1	AT2G26500	AT2G21530	0.725766
1	AT2G26500	AT2G21280	0.763087
1	AT2G26500	AT2G21330	0.80501
1	AT2G26500	AT2G36990	0.714014
1	AT2G26500	AT2G21960	0.698777
1	AT2G26500	AT1G79040	0.808864
1	AT2G26500	AT1G65260	0.70657
1	AT2G26500	AT1G54780	0.91753
1	AT2G26500	AT1G22700	0.710932
1	AT2G26500	AT1G27480	0.661123
1	AT2G26500	AT1G67090	0.868655
1	AT2G26500	AT1G55670	0.887245
1	AT2G26500	AT1G05190	0.809683
1	AT2G26500	AT1G08540	0.726301
1	AT2G26500	AT1G03600	0.738793
1	AT2G26500	AT1G03630	0.812871
1	AT2G26500	AT1G61520	0.822059
1	AT2G26500	AT1G55480	0.770425
1	AT2G26500	AT1G51400	0.783412
1	AT2G26500	AT1G23740	0.716487
1	AT2G26500	AT2G43030	0.709688
1	AT2G26500	AT2G20260	0.85687
1	AT2G26500	AT2G06520	0.915438
1	AT2G26500	AT2G20890	0.746738
1	AT2G26500	AT2G05620	0.684192
1	AT2G26500	AT2G03420	0.657999
1	AT2G26500	AT2G40100	0.650828
1	AT2G26500	AT2G24270	0.802532
1	AT2G26500	AT2G39010	0.714479
1	AT2G26500	AT2G27680	0.683151
1	AT2G26500	AT2G29180	0.69372
1	AT2G26500	AT2G38540	0.693153
1	AT2G26500	AT2G24020	0.655366
1	AT2G26500	AT2G35260	0.745308
1	AT2G26500	AT2G24090	0.708292
1	AT2G26500	AT2G35500	0.656327
1	AT2G26500	AT2G35370	0.865946
1	AT2G26500	AT2G35490	0.707361
1	AT2G26500	AT2G35410	0.702648
1	AT2G26500	AT2G29630	0.661508
1	AT2G26500	AT2G46820	0.868041
1	AT2G26500	AT2G44920	0.722898
1	AT2G26500	AT2G26910	0.667908
1	AT2G26500	AT2G45740	0.695155
1	AT2G26500	AT2G39470	0.712638
1	AT2G26500	AT2G38330	0.681637
1	AT2G26500	AT2G32480	0.652086
1	AT2G26500	AT2G31040	0.675606
1	AT2G26500	AT2G37660	0.798979
1	AT2G26500	AT2G30950	0.734411
1	AT2G26500	AT2G30170	0.663434
1	AT2G26500	AT2G23670	0.712649
1	AT2G26500	AT2G26340	0.747142
1	AT2G26500	AT2G34860	0.810639
1	AT2G26500	AT2G33800	0.743716
1	AT2G26500	AT2G30390	0.706143
1	AT2G26500	AT2G30570	0.901448
1	AT2G26500	AT2G42130	0.691141
1	AT2G26500	AT2G42220	0.708117
1	AT2G39730	AT2G41680	0.690647
1	AT2G39730	AT2G47450	0.811821
1	AT2G39730	AT1G67740	0.902978
1	AT2G39730	AT1G67700	0.750584
1	AT2G39730	AT1G44575	0.870783
1	AT2G39730	AT4G15560	0.667521
1	AT2G39730	AT4G14890	0.6695
1	AT2G39730	AT4G17600	0.781026
1	AT2G39730	AT4G16410	0.769926
1	AT2G39730	AT5G04140	0.813876
1	AT2G39730	AT1G51110	0.653788
1	AT2G39730	AT1G32160	0.71208
1	AT2G39730	AT1G45474	0.766293
1	AT2G39730	AT5G13510	0.733948
1	AT2G39730	AT1G26220	0.685089
1	AT2G39730	AT5G28750	0.674632
1	AT2G39730	AT5G28500	0.727272
1	AT2G39730	AT5G19940	0.81214
1	AT2G39730	AT1G31800	0.712127
1	AT2G39730	AT3G56910	0.664832
1	AT2G39730	AT3G51820	0.725819
1	AT2G39730	AT5G16710	0.656097
1	AT2G39730	AT5G14910	0.658783
1	AT2G39730	AT5G35170	0.709411
1	AT2G39730	AT5G27560	0.66414
1	AT2G39730	AT5G25980	0.657483
1	AT2G39730	AT5G66570	0.904029
1	AT2G39730	AT5G66190	0.866943
1	AT2G39730	AT5G64040	0.88084
1	AT2G39730	AT5G61410	0.651882
1	AT2G39730	AT5G60600	0.739439
1	AT2G39730	AT5G59250	0.692389
1	AT2G39730	AT5G58330	0.768786
1	AT2G39730	AT5G58260	0.660283
1	AT2G39730	AT5G58140	0.724193
1	AT2G39730	AT5G57345	0.656548
1	AT2G39730	AT5G54770	0.684851
1	AT2G39730	AT5G54270	0.785653
1	AT2G39730	AT5G54600	0.703395
1	AT2G39730	AT5G53490	0.715014
1	AT2G39730	AT5G52970	0.714222
1	AT2G39730	AT5G52440	0.668504
1	AT2G39730	AT5G51110	0.776149
1	AT2G39730	AT5G51010	0.707218
1	AT2G39730	AT5G48790	0.709616
1	AT2G39730	AT5G47110	0.739786
1	AT2G39730	AT5G46110	0.901095
1	AT2G39730	AT5G45930	0.669172
1	AT2G39730	AT5G45680	0.683498
1	AT2G39730	AT5G45170	0.704372
1	AT2G39730	AT5G44650	0.738332
1	AT2G39730	AT5G43750	0.741062
1	AT2G39730	AT5G42270	0.680869
1	AT2G39730	AT5G38660	0.666058
1	AT2G39730	AT5G38520	0.770693
1	AT2G39730	AT5G37360	0.713088
1	AT2G39730	AT5G36700	0.849833
1	AT2G39730	AT5G35790	0.691792
1	AT2G39730	AT5G35630	0.738249
1	AT2G39730	AT5G22830	0.673501
1	AT2G39730	AT5G23120	0.802962
1	AT2G39730	AT5G23060	0.805142
1	AT2G39730	AT5G19220	0.735646
1	AT2G39730	AT5G17170	0.729764
1	AT2G39730	AT5G17230	0.731892
1	AT2G39730	AT5G14320	0.71215
1	AT2G39730	AT5G13630	0.836305
1	AT2G39730	AT5G13650	0.66332
1	AT2G39730	AT5G09660	0.840636
1	AT2G39730	AT5G08650	0.723076
1	AT2G39730	AT5G08050	0.713005
1	AT2G39730	AT5G07020	0.659156
1	AT2G39730	AT5G06290	0.693926
1	AT2G39730	AT5G05740	0.65682
1	AT2G39730	AT5G03940	0.700841
1	AT2G39730	AT5G02790	0.692871
1	AT2G39730	AT5G02120	0.826311
1	AT2G39730	AT5G01530	0.837817
1	AT2G39730	AT3G63410	0.651157
1	AT2G39730	AT3G63490	0.706235
1	AT2G39730	AT3G63140	0.807539
1	AT2G39730	AT3G62410	0.729248
1	AT2G39730	AT3G61870	0.804028
1	AT2G39730	AT3G61470	0.882992
1	AT2G39730	AT3G59400	0.707357
1	AT2G39730	AT3G56940	0.862643
1	AT2G39730	AT3G56650	0.651051
1	AT2G39730	AT3G56010	0.703776
1	AT2G39730	AT3G55800	0.839572
1	AT2G39730	AT3G55330	0.769376
1	AT2G39730	AT3G55250	0.703452
1	AT2G39730	AT3G54890	0.825704
1	AT2G39730	AT3G54210	0.707473
1	AT2G39730	AT3G54050	0.836972
1	AT2G39730	AT3G53130	0.66483
1	AT2G39730	AT3G51420	0.720126
1	AT2G39730	AT3G50820	0.842981
1	AT2G39730	AT3G50685	0.714871
1	AT2G39730	AT3G48420	0.749829
1	AT2G39730	AT3G47650	0.76786
1	AT2G39730	AT3G47470	0.78899
1	AT2G39730	AT3G46780	0.782134
1	AT2G39730	AT3G47070	0.690317
1	AT2G39730	AT4G39970	0.689062
1	AT2G39730	AT4G38970	0.893193
1	AT2G39730	AT4G37930	0.811707
1	AT2G39730	AT4G37510	0.652731
1	AT2G39730	AT4G35450	0.685109
1	AT2G39730	AT4G35250	0.774765
1	AT2G39730	AT4G34240	0.65706
1	AT2G39730	AT4G34190	0.825931
1	AT2G39730	AT4G33010	0.738734
1	AT2G39730	AT4G32260	0.854847
1	AT2G39730	AT4G30950	0.668456
1	AT2G39730	AT4G28750	0.892819
1	AT2G39730	AT4G29060	0.709284
1	AT2G39730	AT4G28030	0.689878
1	AT2G39730	AT4G27700	0.748788
1	AT2G39730	AT4G25910	0.675252
1	AT2G39730	AT4G25050	0.737906
1	AT2G39730	AT4G25080	0.723707
1	AT2G39730	AT4G23890	0.701097
1	AT2G39730	AT4G22890	0.815302
1	AT2G39730	AT4G21280	0.868555
1	AT2G39730	AT4G21210	0.720545
1	AT2G39730	AT4G20360	0.811961
1	AT2G39730	AT4G18480	0.789337
1	AT2G39730	AT4G18370	0.653361
1	AT2G39730	AT4G13670	0.716482
1	AT2G39730	AT4G12800	0.890636
1	AT2G39730	AT4G10340	0.873339
1	AT2G39730	AT4G10060	0.716474
1	AT2G39730	AT4G09650	0.841635
1	AT2G39730	AT4G09010	0.735127
1	AT2G39730	AT4G05180	0.859785
1	AT2G39730	AT4G04640	0.894308
1	AT2G39730	AT4G03280	0.846316
1	AT2G39730	AT4G02530	0.77048
1	AT2G39730	AT4G02770	0.878863
1	AT2G39730	AT4G01800	0.719201
1	AT2G39730	AT4G01150	0.860518
1	AT2G39730	AT4G01050	0.850321
1	AT2G39730	AT1G32070	0.688894
1	AT2G39730	AT1G32080	0.755682
1	AT2G39730	AT1G32060	0.85594
1	AT2G39730	AT4G10300	0.757623
1	AT2G39730	AT1G20340	0.912249
1	AT2G39730	AT1G34000	0.706927
1	AT2G39730	AT1G29910	0.781659
1	AT2G39730	AT1G19150	0.714031
1	AT2G39730	AT1G18060	0.690151
1	AT2G39730	AT1G16880	0.734968
1	AT2G39730	AT1G50900	0.73715
1	AT2G39730	AT1G30380	0.88709
1	AT2G39730	AT3G25690	0.727873
1	AT2G39730	AT3G22210	0.730028
1	AT2G39730	AT3G21055	0.821004
1	AT2G39730	AT3G24430	0.712598
1	AT2G39730	AT3G23700	0.757954
1	AT2G39730	AT3G16520	0.652072
1	AT2G39730	AT3G27925	0.6982
1	AT2G39730	AT3G27850	0.741782
1	AT2G39730	AT3G26570	0.764792
1	AT2G39730	AT3G12780	0.784413
1	AT2G39730	AT3G26650	0.891156
1	AT2G39730	AT3G26710	0.694823
1	AT2G39730	AT3G19480	0.664789
1	AT2G39730	AT3G16250	0.706659
1	AT2G39730	AT3G26060	0.727382
1	AT2G39730	AT3G17930	0.671402
1	AT2G39730	AT3G15840	0.682616
1	AT2G39730	AT3G16140	0.868574
1	AT2G39730	AT3G16000	0.719976
1	AT2G39730	AT3G14415	0.805713
1	AT2G39730	AT3G15360	0.78633
1	AT2G39730	AT3G02730	0.822681
1	AT2G39730	AT3G04760	0.694431
1	AT2G39730	AT3G10060	0.67546
1	AT2G39730	AT3G08940	0.770404
1	AT2G39730	AT3G01500	0.753731
1	AT2G39730	AT3G01480	0.72815
1	AT2G39730	AT1G15820	0.845289
1	AT2G39730	AT1G56500	0.677223
1	AT2G39730	AT1G42970	0.906031
1	AT2G39730	AT1G77490	0.688753
1	AT2G39730	AT1G60950	0.863905
1	AT2G39730	AT1G52220	0.854573
1	AT2G39730	AT1G52230	0.843874
1	AT2G39730	AT1G76730	0.652917
1	AT2G39730	AT1G72610	0.759264
1	AT2G39730	AT1G71500	0.778606
1	AT2G39730	AT1G76450	0.783216
1	AT2G39730	AT1G68010	0.892706
1	AT2G39730	AT1G35420	0.700697
1	AT2G39730	AT1G74470	0.81359
1	AT2G39730	AT1G10960	0.714954
1	AT2G39730	AT2G47400	0.709953
1	AT2G39730	AT2G43560	0.810179
1	AT2G39730	AT1G32470	0.814492
1	AT2G39730	AT1G21500	0.669322
1	AT2G39730	AT1G02475	0.667303
1	AT2G39730	AT1G12250	0.734981
1	AT2G39730	AT1G01320	0.709843
1	AT2G39730	AT1G07320	0.672575
1	AT2G39730	AT1G07440	0.663014
1	AT2G39730	AT1G75460	0.676232
1	AT2G39730	AT1G75350	0.742836
1	AT2G39730	AT1G32990	0.66532
1	AT2G39730	AT1G12900	0.859786
1	AT2G39730	AT1G12800	0.695199
1	AT2G39730	AT1G20020	0.794508
1	AT2G39730	AT1G44920	0.660793
1	AT2G39730	AT1G18730	0.766886
1	AT2G39730	AT1G14270	0.658895
1	AT2G39730	AT1G14345	0.767694
1	AT2G39730	AT1G49975	0.656141
1	AT2G39730	AT1G08520	0.724402
1	AT2G39730	AT1G08380	0.892078
1	AT2G39730	AT1G76080	0.795042
1	AT2G39730	AT1G76100	0.776037
1	AT2G39730	AT1G15980	0.790175
1	AT2G39730	AT1G64680	0.664416
1	AT2G39730	AT1G64510	0.694008
1	AT2G39730	AT1G35680	0.654541
1	AT2G39730	AT1G80030	0.658726
1	AT2G39730	AT1G74730	0.80837
1	AT2G39730	AT1G74970	0.677421
1	AT2G39730	AT1G74880	0.66095
1	AT2G39730	AT2G01110	0.66473
1	AT2G39730	AT1G68590	0.796069
1	AT2G39730	AT1G70760	0.695516
1	AT2G39730	AT1G73110	0.679475
1	AT2G39730	AT1G50320	0.711537
1	AT2G39730	AT1G50250	0.692553
1	AT2G39730	AT1G17220	0.800138
1	AT2G39730	AT1G31330	0.883471
1	AT2G39730	AT1G14150	0.681055
1	AT2G39730	AT1G06680	0.908454
1	AT2G39730	AT1G62750	0.755314
1	AT2G39730	AT1G62780	0.672446
1	AT2G39730	AT1G43560	0.691445
1	AT2G39730	AT1G64860	0.718634
1	AT2G39730	AT1G54500	0.768003
1	AT2G39730	AT1G75690	0.739792
1	AT2G39730	AT1G23310	0.82553
1	AT2G39730	AT2G05310	0.708186
1	AT2G39730	AT1G03130	0.771276
1	AT2G39730	AT1G65230	0.767331
1	AT2G39730	AT2G05070	0.732531
1	AT2G39730	AT2G04039	0.755542
1	AT2G39730	AT2G24790	0.663466
1	AT2G39730	AT2G04700	0.687668
1	AT2G39730	AT1G09340	0.849933
1	AT2G39730	AT1G04420	0.688307
1	AT2G39730	AT1G09310	0.673052
1	AT2G39730	AT1G60000	0.758104
1	AT2G39730	AT2G21530	0.675477
1	AT2G39730	AT2G21280	0.755181
1	AT2G39730	AT2G21330	0.829131
1	AT2G39730	AT2G21960	0.723299
1	AT2G39730	AT1G79040	0.859982
1	AT2G39730	AT1G65260	0.701297
1	AT2G39730	AT1G54780	0.88387
1	AT2G39730	AT1G22700	0.666688
1	AT2G39730	AT1G67090	0.766022
1	AT2G39730	AT1G55670	0.856411
1	AT2G39730	AT1G05190	0.726938
1	AT2G39730	AT1G08540	0.706167
1	AT2G39730	AT1G03600	0.718638
1	AT2G39730	AT1G03630	0.812191
1	AT2G39730	AT1G60550	0.652562
1	AT2G39730	AT1G61520	0.881723
1	AT2G39730	AT1G55480	0.761765
1	AT2G39730	AT1G51400	0.762864
1	AT2G39730	AT1G23740	0.806762
1	AT2G39730	AT2G20260	0.825319
1	AT2G39730	AT2G06520	0.871944
1	AT2G39730	AT2G20890	0.714568
1	AT2G39730	AT2G05620	0.750777
1	AT2G39730	AT2G24270	0.746679
1	AT2G39730	AT2G39010	0.747926
1	AT2G39730	AT2G28800	0.68985
1	AT2G39730	AT2G35260	0.761216
1	AT2G39730	AT2G35370	0.817297
1	AT2G39730	AT2G35490	0.669121
1	AT2G39730	AT2G35410	0.67383
1	AT2G39730	AT2G46820	0.86562
1	AT2G39730	AT2G44920	0.698961
1	AT2G39730	AT2G39470	0.697601
1	AT2G39730	AT2G34430	0.757919
1	AT2G39730	AT2G38330	0.663668
1	AT2G39730	AT2G37660	0.68836
1	AT2G39730	AT2G30950	0.760732
1	AT2G39730	AT2G23670	0.713239
1	AT2G39730	AT2G44210	0.656885
1	AT2G39730	AT2G26340	0.698467
1	AT2G39730	AT2G34860	0.777639
1	AT2G39730	AT2G33800	0.668239
1	AT2G39730	AT2G30390	0.662308
1	AT2G39730	AT2G30570	0.872758
1	AT2G39730	AT2G42220	0.701321
1	AT2G41560	AT5G65010	0.721553
1	AT2G41560	AT3G10520	0.678925
1	AT2G41560	AT1G04640	0.652513
1	AT2G41680	AT2G47450	0.736224
1	AT2G41680	AT2G47590	0.757465
1	AT2G41680	AT2G33180	0.81721
1	AT2G41680	AT1G67740	0.745099
1	AT2G41680	AT1G67700	0.831907
1	AT2G41680	AT1G44575	0.731144
1	AT2G41680	AT4G17740	0.698295
1	AT2G41680	AT4G14210	0.709636
1	AT2G41680	AT4G14890	0.773246
1	AT2G41680	AT4G17600	0.842837
1	AT2G41680	AT4G17560	0.782273
1	AT2G41680	AT4G15510	0.733356
1	AT2G41680	AT4G16410	0.751271
1	AT2G41680	AT4G14870	0.688419
1	AT2G41680	AT4G17300	0.669054
1	AT2G41680	AT4G16390	0.774145
1	AT2G41680	AT4G15110	0.681706
1	AT2G41680	AT5G04140	0.793835
1	AT2G41680	AT5G08740	0.698832
1	AT2G41680	AT1G51110	0.703906
1	AT2G41680	AT1G51100	0.676939
1	AT2G41680	AT1G32200	0.714389
1	AT2G41680	AT1G32160	0.715713
1	AT2G41680	AT1G45474	0.800542
1	AT2G41680	AT5G13510	0.855197
1	AT2G41680	AT1G26230	0.712746
1	AT2G41680	AT1G26220	0.698297
1	AT2G41680	AT5G28750	0.797634
1	AT2G41680	AT5G28500	0.806656
1	AT2G41680	AT5G13120	0.752135
1	AT2G41680	AT5G20720	0.683581
1	AT2G41680	AT5G10690	0.744635
1	AT2G41680	AT5G08280	0.788012
1	AT2G41680	AT5G19370	0.736212
1	AT2G41680	AT5G20140	0.682557
1	AT2G41680	AT5G19940	0.689113
1	AT2G41680	AT4G36810	0.74319
1	AT2G41680	AT4G37040	0.804394
1	AT2G41680	AT4G36390	0.797783
1	AT2G41680	AT1G31800	0.812593
1	AT2G41680	AT3G56910	0.83193
1	AT2G41680	AT3G51820	0.76339
1	AT2G41680	AT1G31920	0.656533
1	AT2G41680	AT3G44890	0.790012
1	AT2G41680	AT1G57770	0.707176
1	AT2G41680	AT5G17560	0.666389
1	AT2G41680	AT5G16710	0.774343
1	AT2G41680	AT5G16140	0.654909
1	AT2G41680	AT5G16715	0.703656
1	AT2G41680	AT5G14910	0.800173
1	AT2G41680	AT5G35170	0.681914
1	AT2G41680	AT5G27560	0.797235
1	AT2G41680	AT5G27290	0.708143
1	AT2G41680	AT5G66055	0.666972
1	AT2G41680	AT5G66470	0.731278
1	AT2G41680	AT5G66190	0.746391
1	AT2G41680	AT5G65220	0.775202
1	AT2G41680	AT5G64580	0.719526
1	AT2G41680	AT5G64460	0.660142
1	AT2G41680	AT5G64290	0.697649
1	AT2G41680	AT5G63890	0.656974
1	AT2G41680	AT5G64040	0.708399
1	AT2G41680	AT5G63310	0.778128
1	AT2G41680	AT5G63570	0.702112
1	AT2G41680	AT5G62790	0.702132
1	AT2G41680	AT5G60600	0.684436
1	AT2G41680	AT5G59250	0.680105
1	AT2G41680	AT5G58330	0.66513
1	AT2G41680	AT5G58260	0.73037
1	AT2G41680	AT5G58140	0.650979
1	AT2G41680	AT5G58250	0.711568
1	AT2G41680	AT5G57930	0.678382
1	AT2G41680	AT5G57960	0.672609
1	AT2G41680	AT5G57170	0.706254
1	AT2G41680	AT5G56850	0.675396
1	AT2G41680	AT5G55710	0.70591
1	AT2G41680	AT5G55740	0.651609
1	AT2G41680	AT5G55220	0.826094
1	AT2G41680	AT5G54600	0.799564
1	AT2G41680	AT5G53490	0.762142
1	AT2G41680	AT5G53860	0.673277
1	AT2G41680	AT5G53580	0.750549
1	AT2G41680	AT5G52960	0.739544
1	AT2G41680	AT5G52970	0.785968
1	AT2G41680	AT5G53170	0.695996
1	AT2G41680	AT5G52440	0.763373
1	AT2G41680	AT5G52520	0.824944
1	AT2G41680	AT5G52100	0.739709
1	AT2G41680	AT5G51540	0.785775
1	AT2G41680	AT5G51110	0.806744
1	AT2G41680	AT5G51010	0.701071
1	AT2G41680	AT5G51100	0.663331
1	AT2G41680	AT5G50250	0.747963
1	AT2G41680	AT5G48790	0.707331
1	AT2G41680	AT5G49030	0.748241
1	AT2G41680	AT5G48830	0.656932
1	AT2G41680	AT5G48300	0.733563
1	AT2G41680	AT5G48220	0.678303
1	AT2G41680	AT5G47840	0.717632
1	AT2G41680	AT5G47190	0.798438
1	AT2G41680	AT5G46580	0.793042
1	AT2G41680	AT5G46110	0.66118
1	AT2G41680	AT5G46420	0.749157
1	AT2G41680	AT5G45930	0.805134
1	AT2G41680	AT5G45390	0.798121
1	AT2G41680	AT5G45680	0.753677
1	AT2G41680	AT5G45170	0.816652
1	AT2G41680	AT5G44650	0.835038
1	AT2G41680	AT5G43750	0.801532
1	AT2G41680	AT5G42765	0.790458
1	AT2G41680	AT5G42480	0.662174
1	AT2G41680	AT5G42070	0.714329
1	AT2G41680	AT5G42270	0.712078
1	AT2G41680	AT5G40950	0.780841
1	AT2G41680	AT5G40160	0.729726
1	AT2G41680	AT5G39830	0.733118
1	AT2G41680	AT5G39210	0.68591
1	AT2G41680	AT5G38660	0.726386
1	AT2G41680	AT5G38520	0.771879
1	AT2G41680	AT5G38290	0.679741
1	AT2G41680	AT5G37360	0.659037
1	AT2G41680	AT5G36700	0.775001
1	AT2G41680	AT5G36170	0.667704
1	AT2G41680	AT5G35790	0.659396
1	AT2G41680	AT5G35630	0.702811
1	AT2G41680	AT5G24300	0.66128
1	AT2G41680	AT5G23120	0.788983
1	AT2G41680	AT5G23060	0.774223
1	AT2G41680	AT5G19220	0.793606
1	AT2G41680	AT5G22340	0.742159
1	AT2G41680	AT5G18570	0.725919
1	AT2G41680	AT5G18660	0.777936
1	AT2G41680	AT5G17660	0.658653
1	AT2G41680	AT5G17870	0.762493
1	AT2G41680	AT5G17710	0.752016
1	AT2G41680	AT5G17170	0.69397
1	AT2G41680	AT5G17670	0.738009
1	AT2G41680	AT5G16620	0.663915
1	AT2G41680	AT5G17230	0.670931
1	AT2G41680	AT5G14660	0.849198
1	AT2G41680	AT5G14460	0.762186
1	AT2G41680	AT5G14320	0.817939
1	AT2G41680	AT5G13630	0.70887
1	AT2G41680	AT5G13650	0.771052
1	AT2G41680	AT5G13410	0.681172
1	AT2G41680	AT5G12860	0.756493
1	AT2G41680	AT5G11450	0.789623
1	AT2G41680	AT5G11480	0.743825
1	AT2G41680	AT5G10470	0.700845
1	AT2G41680	AT5G09650	0.674107
1	AT2G41680	AT5G09660	0.743347
1	AT2G41680	AT5G08650	0.816579
1	AT2G41680	AT5G08050	0.740602
1	AT2G41680	AT5G07020	0.705664
1	AT2G41680	AT5G06290	0.777378
1	AT2G41680	AT5G05740	0.772084
1	AT2G41680	AT5G04710	0.675609
1	AT2G41680	AT5G03940	0.814705
1	AT2G41680	AT5G03910	0.685959
1	AT2G41680	AT5G02710	0.76614
1	AT2G41680	AT5G02120	0.770457
1	AT2G41680	AT5G01590	0.68179
1	AT2G41680	AT3G63410	0.79229
1	AT2G41680	AT3G63490	0.796476
1	AT2G41680	AT3G63140	0.774144
1	AT2G41680	AT3G63190	0.802323
1	AT2G41680	AT3G62910	0.833534
1	AT2G41680	AT3G62410	0.670788
1	AT2G41680	AT3G61870	0.74836
1	AT2G41680	AT3G61770	0.692976
1	AT2G41680	AT3G62030	0.778657
1	AT2G41680	AT3G60750	0.749071
1	AT2G41680	AT3G60370	0.694122
1	AT2G41680	AT3G59980	0.660102
1	AT2G41680	AT3G59780	0.687793
1	AT2G41680	AT3G59040	0.694474
1	AT2G41680	AT3G59400	0.667208
1	AT2G41680	AT3G58140	0.756299
1	AT2G41680	AT3G56940	0.706776
1	AT2G41680	AT3G57180	0.718957
1	AT2G41680	AT3G56650	0.763404
1	AT2G41680	AT3G56010	0.756252
1	AT2G41680	AT3G55800	0.766922
1	AT2G41680	AT3G55330	0.813686
1	AT2G41680	AT3G55250	0.758759
1	AT2G41680	AT3G55040	0.748689
1	AT2G41680	AT3G54210	0.827669
1	AT2G41680	AT3G54050	0.754812
1	AT2G41680	AT3G54090	0.684121
1	AT2G41680	AT3G53130	0.768884
1	AT2G41680	AT3G52750	0.777043
1	AT2G41680	AT3G52150	0.771162
1	AT2G41680	AT3G51420	0.650407
1	AT2G41680	AT3G51140	0.755802
1	AT2G41680	AT3G50820	0.708829
1	AT2G41680	AT3G50685	0.692735
1	AT2G41680	AT3G49470	0.743655
1	AT2G41680	AT3G49140	0.731382
1	AT2G41680	AT3G48730	0.830204
1	AT2G41680	AT3G48200	0.684478
1	AT2G41680	AT3G48420	0.798584
1	AT2G41680	AT3G48110	0.737298
1	AT2G41680	AT3G47650	0.845129
1	AT2G41680	AT3G47450	0.793233
1	AT2G41680	AT3G47560	0.654434
1	AT2G41680	AT3G46780	0.783022
1	AT2G41680	AT3G47070	0.657954
1	AT2G41680	AT3G46100	0.780088
1	AT2G41680	AT3G45050	0.770614
1	AT2G41680	AT3G43540	0.730108
1	AT2G41680	AT4G39960	0.784504
1	AT2G41680	AT4G39710	0.721101
1	AT2G41680	AT4G39970	0.737681
1	AT2G41680	AT4G39460	0.651126
1	AT2G41680	AT4G39620	0.695547
1	AT2G41680	AT4G39040	0.805716
1	AT2G41680	AT4G38970	0.748176
1	AT2G41680	AT4G37930	0.673123
1	AT2G41680	AT4G38160	0.723209
1	AT2G41680	AT4G37510	0.805434
1	AT2G41680	AT4G35450	0.744451
1	AT2G41680	AT4G35760	0.656073
1	AT2G41680	AT4G35250	0.788178
1	AT2G41680	AT4G34830	0.689179
1	AT2G41680	AT4G34290	0.670828
1	AT2G41680	AT4G34730	0.67191
1	AT2G41680	AT4G34190	0.800957
1	AT2G41680	AT4G34090	0.800673
1	AT2G41680	AT4G33760	0.654173
1	AT2G41680	AT4G33500	0.717612
1	AT2G41680	AT4G33470	0.745782
1	AT2G41680	AT4G33520	0.75751
1	AT2G41680	AT4G33350	0.675317
1	AT2G41680	AT4G32915	0.713892
1	AT2G41680	AT4G33010	0.702737
1	AT2G41680	AT4G32260	0.744401
1	AT2G41680	AT4G31850	0.718242
1	AT2G41680	AT4G31530	0.69707
1	AT2G41680	AT4G31040	0.662125
1	AT2G41680	AT4G30950	0.756122
1	AT2G41680	AT4G30825	0.657028
1	AT2G41680	AT4G29750	0.685169
1	AT2G41680	AT4G28750	0.714863
1	AT2G41680	AT4G29060	0.851409
1	AT2G41680	AT4G28660	0.72496
1	AT2G41680	AT4G28210	0.722253
1	AT2G41680	AT4G28030	0.712145
1	AT2G41680	AT4G28080	0.692335
1	AT2G41680	AT4G27700	0.743282
1	AT2G41680	AT4G25370	0.752243
1	AT2G41680	AT4G25050	0.790455
1	AT2G41680	AT4G25080	0.77806
1	AT2G41680	AT4G24750	0.779012
1	AT2G41680	AT4G24770	0.762223
1	AT2G41680	AT4G24930	0.745693
1	AT2G41680	AT4G24280	0.716063
1	AT2G41680	AT4G24090	0.764502
1	AT2G41680	AT4G22890	0.796535
1	AT2G41680	AT4G22830	0.68204
1	AT2G41680	AT4G21280	0.769156
1	AT2G41680	AT4G20960	0.706961
1	AT2G41680	AT4G21210	0.740087
1	AT2G41680	AT4G20360	0.827859
1	AT2G41680	AT4G20760	0.668276
1	AT2G41680	AT4G20130	0.711317
1	AT2G41680	AT4G19100	0.681677
1	AT2G41680	AT4G18480	0.834386
1	AT2G41680	AT4G18370	0.765037
1	AT2G41680	AT4G13670	0.738669
1	AT2G41680	AT4G12800	0.662533
1	AT2G41680	AT4G12060	0.769379
1	AT2G41680	AT4G11175	0.774401
1	AT2G41680	AT4G11100	0.679418
1	AT2G41680	AT4G10060	0.731347
1	AT2G41680	AT4G09650	0.81756
1	AT2G41680	AT4G09010	0.75624
1	AT2G41680	AT4G05180	0.710163
1	AT2G41680	AT4G04640	0.748653
1	AT2G41680	AT4G04350	0.804619
1	AT2G41680	AT4G03280	0.683846
1	AT2G41680	AT4G03150	0.661166
1	AT2G41680	AT4G02530	0.837312
1	AT2G41680	AT4G02790	0.760706
1	AT2G41680	AT4G02770	0.7209
1	AT2G41680	AT4G01690	0.775567
1	AT2G41680	AT4G01800	0.744141
1	AT2G41680	AT4G01150	0.770797
1	AT2G41680	AT4G01050	0.752794
1	AT2G41680	AT4G01310	0.766297
1	AT2G41680	AT4G00370	0.738206
1	AT2G41680	AT1G32070	0.696666
1	AT2G41680	AT1G32080	0.705547
1	AT2G41680	AT1G32060	0.700455
1	AT2G41680	AT2G33430	0.683601
1	AT2G41680	AT4G10300	0.785955
1	AT2G41680	AT2G40490	0.776636
1	AT2G41680	AT2G33450	0.76838
1	AT2G41680	AT1G20340	0.705703
1	AT2G41680	AT1G34000	0.655799
1	AT2G41680	AT1G19150	0.765654
1	AT2G41680	AT1G18060	0.721954
1	AT2G41680	AT1G20810	0.70249
1	AT2G41680	AT1G16880	0.699644
1	AT2G41680	AT1G18170	0.665414
1	AT2G41680	AT1G50900	0.775302
1	AT2G41680	AT3G12080	0.697071
1	AT2G41680	AT1G30380	0.68348
1	AT2G41680	AT1G66670	0.655093
1	AT2G41680	AT3G11170	0.739754
1	AT2G41680	AT3G10970	0.695717
1	AT2G41680	AT1G32550	0.712577
1	AT2G41680	AT3G28760	0.659919
1	AT2G41680	AT3G18890	0.755579
1	AT2G41680	AT3G52380	0.755004
1	AT2G41680	AT3G20680	0.653595
1	AT2G41680	AT3G25660	0.736884
1	AT2G41680	AT3G27160	0.822445
1	AT2G41680	AT3G25690	0.703948
1	AT2G41680	AT3G22210	0.764667
1	AT2G41680	AT3G20930	0.776322
1	AT2G41680	AT3G15190	0.803066
1	AT2G41680	AT3G15110	0.739542
1	AT2G41680	AT3G13490	0.72821
1	AT2G41680	AT3G21055	0.747486
1	AT2G41680	AT3G14110	0.722408
1	AT2G41680	AT3G14210	0.656402
1	AT2G41680	AT3G19170	0.663866
1	AT2G41680	AT3G20230	0.677674
1	AT2G41680	AT3G24430	0.83494
1	AT2G41680	AT3G23700	0.799134
1	AT2G41680	AT3G13070	0.650624
1	AT2G41680	AT3G13180	0.673625
1	AT2G41680	AT3G13120	0.756826
1	AT2G41680	AT3G14930	0.738944
1	AT2G41680	AT3G27850	0.793919
1	AT2G41680	AT3G10840	0.702623
1	AT2G41680	AT3G25805	0.66757
1	AT2G41680	AT3G20320	0.659659
1	AT2G41680	AT3G12780	0.783048
1	AT2G41680	AT3G18390	0.800171
1	AT2G41680	AT3G29230	0.660225
1	AT2G41680	AT3G18680	0.679448
1	AT2G41680	AT3G23070	0.705168
1	AT2G41680	AT3G29185	0.795441
1	AT2G41680	AT3G26650	0.667351
1	AT2G41680	AT3G26710	0.837271
1	AT2G41680	AT3G12930	0.762024
1	AT2G41680	AT3G28460	0.687004
1	AT2G41680	AT3G25480	0.772317
1	AT2G41680	AT3G19480	0.767257
1	AT2G41680	AT3G21200	0.711458
1	AT2G41680	AT3G16290	0.696962
1	AT2G41680	AT3G16250	0.785034
1	AT2G41680	AT3G25920	0.791571
1	AT2G41680	AT3G26060	0.749582
1	AT2G41680	AT3G14650	0.65266
1	AT2G41680	AT3G24590	0.764887
1	AT2G41680	AT3G17930	0.722332
1	AT2G41680	AT3G27750	0.655878
1	AT2G41680	AT3G15850	0.699545
1	AT2G41680	AT3G26900	0.708069
1	AT2G41680	AT3G16140	0.676703
1	AT2G41680	AT3G16000	0.826476
1	AT2G41680	AT3G14415	0.790639
1	AT2G41680	AT3G15520	0.725937
1	AT2G41680	AT3G15360	0.740204
1	AT2G41680	AT3G02660	0.697776
1	AT2G41680	AT3G06730	0.677629
1	AT2G41680	AT3G06950	0.721807
1	AT2G41680	AT3G06980	0.699041
1	AT2G41680	AT3G04260	0.735733
1	AT2G41680	AT3G04340	0.660762
1	AT2G41680	AT3G02730	0.766769
1	AT2G41680	AT3G08740	0.797184
1	AT2G41680	AT3G09580	0.651596
1	AT2G41680	AT3G11950	0.770618
1	AT2G41680	AT3G04550	0.662709
1	AT2G41680	AT3G04760	0.710982
1	AT2G41680	AT3G10670	0.735224
1	AT2G41680	AT3G10060	0.759372
1	AT2G41680	AT3G01370	0.662368
1	AT2G41680	AT3G01440	0.683697
1	AT2G41680	AT3G08920	0.707762
1	AT2G41680	AT3G09210	0.758178
1	AT2G41680	AT3G04790	0.836767
1	AT2G41680	AT3G01500	0.733982
1	AT2G41680	AT3G01480	0.830418
1	AT2G41680	AT3G09050	0.706544
1	AT2G41680	AT3G11630	0.735431
1	AT2G41680	AT3G07670	0.825252
1	AT2G41680	AT3G03710	0.729603
1	AT2G41680	AT1G15820	0.670987
1	AT2G41680	AT1G15730	0.744533
1	AT2G41680	AT1G12410	0.783037
1	AT2G41680	AT1G56500	0.747852
1	AT2G41680	AT1G42970	0.774548
1	AT2G41680	AT1G55370	0.710298
1	AT2G41680	AT1G77490	0.705843
1	AT2G41680	AT1G60990	0.704251
1	AT2G41680	AT1G60950	0.742343
1	AT2G41680	AT1G52220	0.711215
1	AT2G41680	AT1G52230	0.749004
1	AT2G41680	AT1G72610	0.758135
1	AT2G41680	AT1G71500	0.814673
1	AT2G41680	AT1G76450	0.847978
1	AT2G41680	AT1G68010	0.72587
1	AT2G41680	AT1G36390	0.781117
1	AT2G41680	AT1G36320	0.677711
1	AT2G41680	AT1G79850	0.757812
1	AT2G41680	AT1G74470	0.667701
1	AT2G41680	AT1G63970	0.712302
1	AT2G41680	AT1G69200	0.664997
1	AT2G41680	AT1G69390	0.680321
1	AT2G41680	AT1G69740	0.668658
1	AT2G41680	AT1G74040	0.701711
1	AT2G41680	AT1G74070	0.674676
1	AT2G41680	AT1G10960	0.672004
1	AT2G41680	AT2G43560	0.791612
1	AT2G41680	AT1G17650	0.718885
1	AT2G41680	AT1G32470	0.76681
1	AT2G41680	AT1G32500	0.733338
1	AT2G41680	AT1G48030	0.699803
1	AT2G41680	AT1G06190	0.740081
1	AT2G41680	AT1G06820	0.7042
1	AT2G41680	AT1G21350	0.664351
1	AT2G41680	AT1G21500	0.731542
1	AT2G41680	AT1G29070	0.79235
1	AT2G41680	AT1G02560	0.734341
1	AT2G41680	AT1G12250	0.692365
1	AT2G41680	AT1G01320	0.689285
1	AT2G41680	AT1G07320	0.784537
1	AT2G41680	AT1G75350	0.810854
1	AT2G41680	AT1G19800	0.693443
1	AT2G41680	AT1G32990	0.812569
1	AT2G41680	AT1G12900	0.731016
1	AT2G41680	AT1G12800	0.883425
1	AT2G41680	AT1G20020	0.723072
1	AT2G41680	AT1G48520	0.794477
1	AT2G41680	AT1G44920	0.772969
1	AT2G41680	AT1G18730	0.781527
1	AT2G41680	AT1G14270	0.69741
1	AT2G41680	AT1G14345	0.764918
1	AT2G41680	AT1G01790	0.689516
1	AT2G41680	AT1G63610	0.827928
1	AT2G41680	AT1G01080	0.818938
1	AT2G41680	AT1G49975	0.773688
1	AT2G41680	AT1G08520	0.820837
1	AT2G41680	AT1G08380	0.69102
1	AT2G41680	AT1G76100	0.764576
1	AT2G41680	AT1G15980	0.788655
1	AT2G41680	AT1G16080	0.727624
1	AT2G41680	AT1G11430	0.788467
1	AT2G41680	AT1G50450	0.76303
1	AT2G41680	AT1G80770	0.741665
1	AT2G41680	AT1G64680	0.711175
1	AT2G41680	AT1G64510	0.795936
1	AT2G41680	AT1G33811	0.673236
1	AT2G41680	AT1G33810	0.746391
1	AT2G41680	AT1G35680	0.78964
1	AT2G41680	AT1G80030	0.797336
1	AT2G41680	AT1G56050	0.781682
1	AT2G41680	AT1G02910	0.731261
1	AT2G41680	AT1G74730	0.833942
1	AT2G41680	AT1G74970	0.825867
1	AT2G41680	AT1G74880	0.715939
1	AT2G41680	AT2G01110	0.768134
1	AT2G41680	AT1G74850	0.654997
1	AT2G41680	AT1G48350	0.788257
1	AT2G41680	AT1G68590	0.834687
1	AT2G41680	AT1G70760	0.729401
1	AT2G41680	AT1G64150	0.698962
1	AT2G41680	AT1G73060	0.69646
1	AT2G41680	AT1G73110	0.800878
1	AT2G41680	AT1G49380	0.750176
1	AT2G41680	AT1G50320	0.74744
1	AT2G41680	AT1G17220	0.843211
1	AT2G41680	AT1G31330	0.681152
1	AT2G41680	AT1G14150	0.734428
1	AT2G41680	AT1G06680	0.678329
1	AT2G41680	AT1G62750	0.839548
1	AT2G41680	AT1G14030	0.775995
1	AT2G41680	AT1G62780	0.842966
1	AT2G41680	AT1G43560	0.845857
1	AT2G41680	AT1G11750	0.753947
1	AT2G41680	AT1G64770	0.702224
1	AT2G41680	AT1G64860	0.690358
1	AT2G41680	AT1G59840	0.729573
1	AT2G41680	AT1G54500	0.734248
1	AT2G41680	AT1G75690	0.738984
1	AT2G41680	AT1G23310	0.716888
1	AT2G41680	AT1G54350	0.674891
1	AT2G41680	AT1G23360	0.747254
1	AT2G41680	AT2G05310	0.679874
1	AT2G41680	AT1G78630	0.779671
1	AT2G41680	AT1G65230	0.762018
1	AT2G41680	AT1G10510	0.755594
1	AT2G41680	AT2G36145	0.715941
1	AT2G41680	AT2G15290	0.712324
1	AT2G41680	AT2G04039	0.73604
1	AT2G41680	AT2G17240	0.706142
1	AT2G41680	AT2G28605	0.699488
1	AT2G41680	AT2G31890	0.684496
1	AT2G41680	AT2G04700	0.723893
1	AT2G41680	AT1G09340	0.832382
1	AT2G41680	AT1G04420	0.77673
1	AT2G41680	AT1G31190	0.693125
1	AT2G41680	AT1G60000	0.683566
1	AT2G41680	AT2G21530	0.680066
1	AT2G41680	AT2G21340	0.679047
1	AT2G41680	AT2G21280	0.822495
1	AT2G41680	AT2G21330	0.762657
1	AT2G41680	AT2G21385	0.725558
1	AT2G41680	AT2G36990	0.761042
1	AT2G41680	AT2G04360	0.656965
1	AT2G41680	AT2G21960	0.714555
1	AT2G41680	AT2G36250	0.661827
1	AT2G41680	AT2G42770	0.732862
1	AT2G41680	AT2G21170	0.730869
1	AT2G41680	AT2G03750	0.650778
1	AT2G41680	AT2G28000	0.675034
1	AT2G41680	AT1G65260	0.76552
1	AT2G41680	AT1G02150	0.657186
1	AT2G41680	AT1G54780	0.744761
1	AT2G41680	AT1G22700	0.77473
1	AT2G41680	AT1G22630	0.667748
1	AT2G41680	AT1G60230	0.704149
1	AT2G41680	AT1G11870	0.660774
1	AT2G41680	AT1G11860	0.72576
1	AT2G41680	AT1G27480	0.661282
1	AT2G41680	AT1G05190	0.818943
1	AT2G41680	AT1G05140	0.657819
1	AT2G41680	AT1G04640	0.672365
1	AT2G41680	AT1G70200	0.740359
1	AT2G41680	AT1G70070	0.667308
1	AT2G41680	AT1G08540	0.844593
1	AT2G41680	AT1G08640	0.714243
1	AT2G41680	AT1G03475	0.748588
1	AT2G41680	AT1G03630	0.798389
1	AT2G41680	AT1G60550	0.691905
1	AT2G41680	AT1G60600	0.692645
1	AT2G41680	AT1G55480	0.794534
1	AT2G41680	AT1G55490	0.791403
1	AT2G41680	AT1G23740	0.679313
1	AT2G41680	AT2G43030	0.775438
1	AT2G41680	AT2G20260	0.688997
1	AT2G41680	AT2G06520	0.718007
1	AT2G41680	AT2G20890	0.73907
1	AT2G41680	AT2G20020	0.706013
1	AT2G41680	AT2G03420	0.727099
1	AT2G41680	AT2G48070	0.673227
1	AT2G41680	AT2G17972	0.692606
1	AT2G41680	AT2G37220	0.727664
1	AT2G41680	AT2G27680	0.723935
1	AT2G41680	AT2G29180	0.775716
1	AT2G41680	AT2G01590	0.703588
1	AT2G41680	AT2G31170	0.680877
1	AT2G41680	AT2G47910	0.690792
1	AT2G41680	AT2G47940	0.783064
1	AT2G41680	AT2G24020	0.785841
1	AT2G41680	AT2G35260	0.662872
1	AT2G41680	AT2G24090	0.791044
1	AT2G41680	AT2G24060	0.757714
1	AT2G41680	AT2G46090	0.713339
1	AT2G41680	AT2G35500	0.779402
1	AT2G41680	AT2G35370	0.763476
1	AT2G41680	AT2G35490	0.66361
1	AT2G41680	AT2G35410	0.820163
1	AT2G41680	AT2G25840	0.710451
1	AT2G41680	AT2G25830	0.812492
1	AT2G41680	AT2G19940	0.687397
1	AT2G41680	AT2G46820	0.783296
1	AT2G41680	AT2G44920	0.713081
1	AT2G41680	AT2G44870	0.748143
1	AT2G41680	AT2G26930	0.774518
1	AT2G41680	AT2G45770	0.735596
1	AT2G41680	AT2G44650	0.79922
1	AT2G41680	AT2G45990	0.690441
1	AT2G41680	AT2G34640	0.679589
1	AT2G41680	AT2G39470	0.751347
1	AT2G41680	AT2G34460	0.689855
1	AT2G41680	AT2G38330	0.691413
1	AT2G41680	AT2G32500	0.750584
1	AT2G41680	AT2G32480	0.711769
1	AT2G41680	AT2G38140	0.751588
1	AT2G41680	AT2G23390	0.667984
1	AT2G41680	AT2G37660	0.781762
1	AT2G41680	AT2G30950	0.704007
1	AT2G41680	AT2G02500	0.692222
1	AT2G41680	AT2G23670	0.753415
1	AT2G41680	AT2G26340	0.706399
1	AT2G41680	AT2G34860	0.8664
1	AT2G41680	AT2G33800	0.795055
1	AT2G41680	AT2G30390	0.730184
1	AT2G41680	AT2G30570	0.665045
1	AT2G41680	AT2G32640	0.738169
1	AT2G41680	AT2G32650	0.692047
1	AT2G41680	AT2G39670	0.733146
1	AT2G41680	AT2G30695	0.775097
1	AT2G41680	AT2G41950	0.676088
1	AT2G41680	AT2G42130	0.790209
1	AT2G41680	AT2G42220	0.737331
1	AT2G47450	AT2G33180	0.711639
1	AT2G47450	AT1G67740	0.845114
1	AT2G47450	AT1G67700	0.811884
1	AT2G47450	AT1G67840	0.67926
1	AT2G47450	AT1G44575	0.757769
1	AT2G47450	AT4G17740	0.674096
1	AT2G47450	AT4G15560	0.765296
1	AT2G47450	AT4G14890	0.776564
1	AT2G47450	AT4G17600	0.799043
1	AT2G47450	AT4G17560	0.726418
1	AT2G47450	AT4G15510	0.654926
1	AT2G47450	AT4G16410	0.822645
1	AT2G47450	AT4G14870	0.754785
1	AT2G47450	AT4G14540	0.663442
1	AT2G47450	AT5G04140	0.774174
1	AT2G47450	AT1G51110	0.674907
1	AT2G47450	AT1G32200	0.665026
1	AT2G47450	AT1G32160	0.703547
1	AT2G47450	AT1G45474	0.767533
1	AT2G47450	AT5G13510	0.785546
1	AT2G47450	AT1G26220	0.747344
1	AT2G47450	AT5G28750	0.714808
1	AT2G47450	AT5G28500	0.796631
1	AT2G47450	AT5G10690	0.723777
1	AT2G47450	AT5G08280	0.696522
1	AT2G47450	AT5G19940	0.833995
1	AT2G47450	AT4G36810	0.657
1	AT2G47450	AT1G31800	0.705619
1	AT2G47450	AT3G56910	0.745484
1	AT2G47450	AT3G51820	0.748715
1	AT2G47450	AT1G31920	0.75253
1	AT2G47450	AT3G44890	0.687402
1	AT2G47450	AT5G16710	0.670456
1	AT2G47450	AT5G16030	0.705813
1	AT2G47450	AT5G14910	0.745107
1	AT2G47450	AT5G35170	0.755928
1	AT2G47450	AT5G35210	0.651995
1	AT2G47450	AT5G27560	0.692361
1	AT2G47450	AT5G27290	0.704202
1	AT2G47450	AT5G66570	0.809213
1	AT2G47450	AT5G66190	0.807538
1	AT2G47450	AT5G65730	0.667443
1	AT2G47450	AT5G65220	0.739779
1	AT2G47450	AT5G64460	0.670528
1	AT2G47450	AT5G64040	0.819738
1	AT2G47450	AT5G63310	0.679362
1	AT2G47450	AT5G60600	0.66872
1	AT2G47450	AT5G59250	0.729105
1	AT2G47450	AT5G58330	0.656408
1	AT2G47450	AT5G58260	0.688435
1	AT2G47450	AT5G58140	0.704003
1	AT2G47450	AT5G58250	0.684378
1	AT2G47450	AT5G57930	0.726166
1	AT2G47450	AT5G57345	0.66771
1	AT2G47450	AT5G57180	0.657054
1	AT2G47450	AT5G56850	0.686334
1	AT2G47450	AT5G55220	0.700786
1	AT2G47450	AT5G54270	0.709758
1	AT2G47450	AT5G54600	0.756185
1	AT2G47450	AT5G53490	0.778364
1	AT2G47450	AT5G53860	0.661879
1	AT2G47450	AT5G53580	0.708854
1	AT2G47450	AT5G52960	0.701005
1	AT2G47450	AT5G52970	0.799822
1	AT2G47450	AT5G53170	0.668512
1	AT2G47450	AT5G52440	0.78725
1	AT2G47450	AT5G52100	0.757151
1	AT2G47450	AT5G51540	0.731875
1	AT2G47450	AT5G51110	0.797123
1	AT2G47450	AT5G51010	0.739712
1	AT2G47450	AT5G48790	0.726567
1	AT2G47450	AT5G47840	0.706528
1	AT2G47450	AT5G47190	0.738019
1	AT2G47450	AT5G47110	0.745906
1	AT2G47450	AT5G46110	0.799395
1	AT2G47450	AT5G45930	0.770042
1	AT2G47450	AT5G45680	0.731768
1	AT2G47450	AT5G45170	0.697536
1	AT2G47450	AT5G44650	0.753246
1	AT2G47450	AT5G43750	0.754401
1	AT2G47450	AT5G42765	0.667138
1	AT2G47450	AT5G42070	0.738768
1	AT2G47450	AT5G40950	0.714815
1	AT2G47450	AT5G39210	0.659579
1	AT2G47450	AT5G38520	0.783079
1	AT2G47450	AT5G37360	0.674944
1	AT2G47450	AT5G36700	0.800705
1	AT2G47450	AT5G36170	0.676712
1	AT2G47450	AT5G35790	0.808092
1	AT2G47450	AT5G35630	0.703041
1	AT2G47450	AT5G22830	0.670694
1	AT2G47450	AT5G23120	0.805581
1	AT2G47450	AT5G23060	0.802229
1	AT2G47450	AT5G19220	0.759609
1	AT2G47450	AT5G22340	0.676672
1	AT2G47450	AT5G18660	0.684763
1	AT2G47450	AT5G17870	0.683337
1	AT2G47450	AT5G17170	0.661086
1	AT2G47450	AT5G17670	0.688103
1	AT2G47450	AT5G17230	0.687315
1	AT2G47450	AT5G16400	0.720169
1	AT2G47450	AT5G14660	0.679487
1	AT2G47450	AT5G14320	0.768727
1	AT2G47450	AT5G13630	0.778461
1	AT2G47450	AT5G13730	0.661853
1	AT2G47450	AT5G13770	0.675739
1	AT2G47450	AT5G13410	0.656242
1	AT2G47450	AT5G11450	0.678977
1	AT2G47450	AT5G11480	0.686725
1	AT2G47450	AT5G09660	0.80009
1	AT2G47450	AT5G08650	0.744199
1	AT2G47450	AT5G08050	0.718881
1	AT2G47450	AT5G07020	0.659148
1	AT2G47450	AT5G06290	0.753492
1	AT2G47450	AT5G05740	0.726507
1	AT2G47450	AT5G04490	0.652367
1	AT2G47450	AT5G03940	0.782025
1	AT2G47450	AT5G02710	0.728943
1	AT2G47450	AT5G02120	0.794536
1	AT2G47450	AT5G02160	0.710239
1	AT2G47450	AT5G01920	0.720133
1	AT2G47450	AT5G01530	0.775922
1	AT2G47450	AT3G63410	0.690128
1	AT2G47450	AT3G63490	0.757401
1	AT2G47450	AT3G63140	0.775351
1	AT2G47450	AT3G63190	0.702813
1	AT2G47450	AT3G62910	0.682384
1	AT2G47450	AT3G62410	0.658764
1	AT2G47450	AT3G61870	0.748823
1	AT2G47450	AT3G62030	0.671803
1	AT2G47450	AT3G61470	0.761508
1	AT2G47450	AT3G60370	0.680163
1	AT2G47450	AT3G59780	0.651255
1	AT2G47450	AT3G59040	0.659915
1	AT2G47450	AT3G59400	0.801157
1	AT2G47450	AT3G58140	0.66518
1	AT2G47450	AT3G56940	0.832924
1	AT2G47450	AT3G56650	0.7467
1	AT2G47450	AT3G56010	0.748508
1	AT2G47450	AT3G55800	0.788227
1	AT2G47450	AT3G55330	0.796507
1	AT2G47450	AT3G55250	0.762046
1	AT2G47450	AT3G54890	0.740025
1	AT2G47450	AT3G54210	0.76236
1	AT2G47450	AT3G54050	0.788918
1	AT2G47450	AT3G53130	0.702246
1	AT2G47450	AT3G52750	0.651982
1	AT2G47450	AT3G52150	0.688618
1	AT2G47450	AT3G51420	0.734261
1	AT2G47450	AT3G50820	0.803963
1	AT2G47450	AT3G50685	0.735598
1	AT2G47450	AT3G49140	0.726989
1	AT2G47450	AT3G48730	0.75345
1	AT2G47450	AT3G48200	0.704328
1	AT2G47450	AT3G48420	0.749641
1	AT2G47450	AT3G47650	0.79729
1	AT2G47450	AT3G47470	0.710294
1	AT2G47450	AT3G47560	0.677984
1	AT2G47450	AT3G46780	0.824672
1	AT2G47450	AT3G47070	0.65281
1	AT2G47450	AT3G43540	0.660629
1	AT2G47450	AT4G39710	0.719906
1	AT2G47450	AT4G39970	0.7065
1	AT2G47450	AT4G39040	0.747966
1	AT2G47450	AT4G38970	0.81827
1	AT2G47450	AT4G37930	0.731133
1	AT2G47450	AT4G38160	0.69779
1	AT2G47450	AT4G37510	0.749833
1	AT2G47450	AT4G35450	0.708985
1	AT2G47450	AT4G35760	0.682012
1	AT2G47450	AT4G35250	0.745504
1	AT2G47450	AT4G34830	0.655392
1	AT2G47450	AT4G34190	0.791565
1	AT2G47450	AT4G34090	0.722728
1	AT2G47450	AT4G33470	0.690948
1	AT2G47450	AT4G33010	0.674364
1	AT2G47450	AT4G33000	0.684936
1	AT2G47450	AT4G32260	0.799621
1	AT2G47450	AT4G31850	0.662928
1	AT2G47450	AT4G31530	0.663164
1	AT2G47450	AT4G30950	0.690972
1	AT2G47450	AT4G28750	0.791498
1	AT2G47450	AT4G29060	0.778186
1	AT2G47450	AT4G28030	0.720218
1	AT2G47450	AT4G28080	0.70156
1	AT2G47450	AT4G27700	0.80256
1	AT2G47450	AT4G26555	0.67799
1	AT2G47450	AT4G25910	0.740771
1	AT2G47450	AT4G25370	0.662773
1	AT2G47450	AT4G25050	0.766594
1	AT2G47450	AT4G25080	0.861732
1	AT2G47450	AT4G24750	0.658565
1	AT2G47450	AT4G24770	0.66196
1	AT2G47450	AT4G24930	0.69023
1	AT2G47450	AT4G23890	0.702276
1	AT2G47450	AT4G24090	0.713034
1	AT2G47450	AT4G22890	0.790452
1	AT2G47450	AT4G21280	0.845286
1	AT2G47450	AT4G20360	0.786034
1	AT2G47450	AT4G20130	0.675328
1	AT2G47450	AT4G19100	0.687441
1	AT2G47450	AT4G18480	0.816648
1	AT2G47450	AT4G18370	0.7449
1	AT2G47450	AT4G13670	0.718893
1	AT2G47450	AT4G12800	0.796355
1	AT2G47450	AT4G11100	0.678365
1	AT2G47450	AT4G10340	0.751727
1	AT2G47450	AT4G10060	0.751262
1	AT2G47450	AT4G09650	0.838712
1	AT2G47450	AT4G09010	0.788207
1	AT2G47450	AT4G05180	0.784967
1	AT2G47450	AT4G04640	0.828673
1	AT2G47450	AT4G03280	0.72782
1	AT2G47450	AT4G03150	0.694758
1	AT2G47450	AT4G02530	0.781193
1	AT2G47450	AT4G02770	0.825318
1	AT2G47450	AT4G01690	0.675882
1	AT2G47450	AT4G01800	0.74397
1	AT2G47450	AT4G01150	0.802694
1	AT2G47450	AT4G01050	0.801707
1	AT2G47450	AT4G01310	0.714636
1	AT2G47450	AT1G32070	0.691979
1	AT2G47450	AT1G32080	0.704792
1	AT2G47450	AT1G32060	0.797956
1	AT2G47450	AT4G10300	0.707952
1	AT2G47450	AT2G40490	0.737542
1	AT2G47450	AT2G33450	0.693926
1	AT2G47450	AT1G20340	0.809608
1	AT2G47450	AT1G34000	0.650839
1	AT2G47450	AT1G29910	0.697168
1	AT2G47450	AT1G19150	0.77581
1	AT2G47450	AT1G18060	0.685934
1	AT2G47450	AT1G20810	0.684571
1	AT2G47450	AT1G16880	0.679701
1	AT2G47450	AT1G18170	0.653256
1	AT2G47450	AT1G50900	0.805525
1	AT2G47450	AT3G12080	0.66196
1	AT2G47450	AT1G30380	0.781193
1	AT2G47450	AT3G32930	0.665737
1	AT2G47450	AT3G18890	0.688655
1	AT2G47450	AT3G20680	0.767197
1	AT2G47450	AT3G27160	0.738596
1	AT2G47450	AT3G25690	0.709892
1	AT2G47450	AT3G22210	0.776686
1	AT2G47450	AT3G20930	0.700703
1	AT2G47450	AT3G15190	0.735714
1	AT2G47450	AT3G21055	0.794509
1	AT2G47450	AT3G14110	0.668119
1	AT2G47450	AT3G20230	0.666296
1	AT2G47450	AT3G24430	0.73009
1	AT2G47450	AT3G23700	0.814972
1	AT2G47450	AT3G13120	0.744161
1	AT2G47450	AT3G16520	0.728344
1	AT2G47450	AT3G14930	0.733272
1	AT2G47450	AT3G27850	0.75829
1	AT2G47450	AT3G26570	0.71075
1	AT2G47450	AT3G12780	0.749036
1	AT2G47450	AT3G18390	0.746419
1	AT2G47450	AT3G29185	0.770242
1	AT2G47450	AT3G26650	0.781826
1	AT2G47450	AT3G26710	0.765023
1	AT2G47450	AT3G12930	0.674543
1	AT2G47450	AT3G17040	0.73065
1	AT2G47450	AT3G19480	0.699479
1	AT2G47450	AT3G16250	0.745544
1	AT2G47450	AT3G25920	0.71781
1	AT2G47450	AT3G26060	0.725739
1	AT2G47450	AT3G18050	0.677056
1	AT2G47450	AT3G26900	0.75212
1	AT2G47450	AT3G16140	0.810904
1	AT2G47450	AT3G16000	0.792345
1	AT2G47450	AT3G14415	0.790459
1	AT2G47450	AT3G15360	0.746786
1	AT2G47450	AT3G06950	0.695294
1	AT2G47450	AT3G04260	0.68305
1	AT2G47450	AT3G02730	0.777233
1	AT2G47450	AT3G08740	0.683988
1	AT2G47450	AT3G09580	0.679391
1	AT2G47450	AT3G11950	0.68136
1	AT2G47450	AT3G04760	0.721453
1	AT2G47450	AT3G10060	0.719326
1	AT2G47450	AT3G01370	0.673415
1	AT2G47450	AT3G08920	0.732749
1	AT2G47450	AT3G08940	0.769675
1	AT2G47450	AT3G09210	0.677923
1	AT2G47450	AT3G01500	0.707897
1	AT2G47450	AT3G01480	0.799663
1	AT2G47450	AT3G09050	0.698271
1	AT2G47450	AT3G11630	0.673263
1	AT2G47450	AT3G07670	0.701889
1	AT2G47450	AT1G15820	0.808501
1	AT2G47450	AT1G15730	0.694139
1	AT2G47450	AT1G12410	0.683097
1	AT2G47450	AT1G56500	0.701406
1	AT2G47450	AT1G42970	0.819127
1	AT2G47450	AT1G55370	0.699673
1	AT2G47450	AT1G77490	0.712092
1	AT2G47450	AT1G60990	0.666406
1	AT2G47450	AT1G60950	0.759082
1	AT2G47450	AT1G52220	0.849043
1	AT2G47450	AT1G52230	0.80313
1	AT2G47450	AT1G76730	0.661723
1	AT2G47450	AT1G72610	0.732083
1	AT2G47450	AT1G71500	0.786605
1	AT2G47450	AT1G76450	0.800492
1	AT2G47450	AT1G68010	0.804395
1	AT2G47450	AT1G73655	0.679056
1	AT2G47450	AT1G35420	0.761435
1	AT2G47450	AT1G79850	0.712406
1	AT2G47450	AT1G74470	0.795663
1	AT2G47450	AT1G68520	0.695092
1	AT2G47450	AT1G69390	0.682812
1	AT2G47450	AT1G74070	0.670939
1	AT2G47450	AT2G47400	0.659964
1	AT2G47450	AT2G43560	0.788922
1	AT2G47450	AT1G32470	0.800651
1	AT2G47450	AT1G21350	0.680604
1	AT2G47450	AT1G21500	0.773849
1	AT2G47450	AT1G29070	0.744197
1	AT2G47450	AT1G12250	0.763912
1	AT2G47450	AT1G01320	0.701763
1	AT2G47450	AT1G07320	0.783931
1	AT2G47450	AT1G75460	0.697984
1	AT2G47450	AT1G75350	0.778078
1	AT2G47450	AT1G32990	0.743938
1	AT2G47450	AT1G12900	0.791785
1	AT2G47450	AT1G12800	0.767573
1	AT2G47450	AT1G20020	0.744569
1	AT2G47450	AT1G48520	0.660277
1	AT2G47450	AT1G44920	0.742944
1	AT2G47450	AT1G18730	0.740832
1	AT2G47450	AT1G14270	0.703324
1	AT2G47450	AT1G14345	0.803715
1	AT2G47450	AT1G63610	0.715113
1	AT2G47450	AT1G01080	0.734651
1	AT2G47450	AT1G49975	0.788567
1	AT2G47450	AT1G08520	0.807513
1	AT2G47450	AT1G08380	0.806791
1	AT2G47450	AT1G76080	0.712587
1	AT2G47450	AT1G76100	0.81588
1	AT2G47450	AT1G15980	0.765945
1	AT2G47450	AT1G16080	0.657393
1	AT2G47450	AT1G30520	0.676063
1	AT2G47450	AT1G64680	0.69208
1	AT2G47450	AT1G64510	0.786083
1	AT2G47450	AT1G33811	0.650292
1	AT2G47450	AT1G33810	0.658738
1	AT2G47450	AT1G35680	0.74024
1	AT2G47450	AT1G80030	0.71202
1	AT2G47450	AT1G74730	0.805895
1	AT2G47450	AT1G74970	0.790901
1	AT2G47450	AT1G74880	0.715323
1	AT2G47450	AT2G01110	0.710553
1	AT2G47450	AT1G74850	0.650049
1	AT2G47450	AT1G48350	0.744543
1	AT2G47450	AT1G68590	0.81031
1	AT2G47450	AT1G70760	0.726602
1	AT2G47450	AT1G73060	0.660438
1	AT2G47450	AT1G73110	0.763177
1	AT2G47450	AT1G50320	0.697547
1	AT2G47450	AT1G17220	0.796289
1	AT2G47450	AT1G31330	0.822173
1	AT2G47450	AT1G15290	0.684499
1	AT2G47450	AT1G14150	0.716058
1	AT2G47450	AT1G06680	0.798864
1	AT2G47450	AT1G62750	0.748088
1	AT2G47450	AT1G14030	0.764011
1	AT2G47450	AT1G62780	0.705422
1	AT2G47450	AT1G43560	0.728247
1	AT2G47450	AT1G64770	0.652068
1	AT2G47450	AT1G64860	0.800001
1	AT2G47450	AT1G59840	0.672615
1	AT2G47450	AT1G54500	0.782719
1	AT2G47450	AT1G75690	0.780252
1	AT2G47450	AT1G23310	0.735717
1	AT2G47450	AT1G23400	0.65669
1	AT2G47450	AT2G05310	0.694051
1	AT2G47450	AT1G03130	0.778243
1	AT2G47450	AT1G78630	0.709102
1	AT2G47450	AT1G65230	0.798065
1	AT2G47450	AT2G04039	0.739915
1	AT2G47450	AT2G28605	0.678977
1	AT2G47450	AT2G24790	0.68628
1	AT2G47450	AT2G17033	0.656
1	AT2G47450	AT1G09340	0.798638
1	AT2G47450	AT1G04420	0.757887
1	AT2G47450	AT1G09310	0.676913
1	AT2G47450	AT1G60000	0.805934
1	AT2G47450	AT2G21530	0.717783
1	AT2G47450	AT2G21340	0.685906
1	AT2G47450	AT2G21280	0.754226
1	AT2G47450	AT2G21330	0.77
1	AT2G47450	AT2G36990	0.772678
1	AT2G47450	AT2G21960	0.725581
1	AT2G47450	AT2G36000	0.741688
1	AT2G47450	AT2G42690	0.669634
1	AT2G47450	AT2G03750	0.749736
1	AT2G47450	AT1G79040	0.673246
1	AT2G47450	AT1G65260	0.729417
1	AT2G47450	AT1G54780	0.83896
1	AT2G47450	AT1G22700	0.791115
1	AT2G47450	AT1G22630	0.690372
1	AT2G47450	AT1G11860	0.664556
1	AT2G47450	AT1G27480	0.672577
1	AT2G47450	AT1G55670	0.760129
1	AT2G47450	AT1G05190	0.804044
1	AT2G47450	AT1G70200	0.655832
1	AT2G47450	AT1G08540	0.799822
1	AT2G47450	AT1G03475	0.659742
1	AT2G47450	AT1G03600	0.713381
1	AT2G47450	AT1G03630	0.809113
1	AT2G47450	AT1G60550	0.770428
1	AT2G47450	AT1G60600	0.704201
1	AT2G47450	AT1G61520	0.766244
1	AT2G47450	AT1G55480	0.735298
1	AT2G47450	AT1G51400	0.807776
1	AT2G47450	AT1G23740	0.730623
1	AT2G47450	AT2G43030	0.733655
1	AT2G47450	AT2G20260	0.8019
1	AT2G47450	AT2G06520	0.80989
1	AT2G47450	AT2G20890	0.678732
1	AT2G47450	AT2G05620	0.656373
1	AT2G47450	AT2G48070	0.681391
1	AT2G47450	AT2G15050	0.663908
1	AT2G47450	AT2G24270	0.735001
1	AT2G47450	AT2G18710	0.674008
1	AT2G47450	AT2G45180	0.67557
1	AT2G47450	AT2G27680	0.657465
1	AT2G47450	AT2G28800	0.676175
1	AT2G47450	AT2G29180	0.717912
1	AT2G47450	AT2G01590	0.68176
1	AT2G47450	AT2G47910	0.673778
1	AT2G47450	AT2G47940	0.73259
1	AT2G47450	AT2G24020	0.658131
1	AT2G47450	AT2G35260	0.826106
1	AT2G47450	AT2G24090	0.708707
1	AT2G47450	AT2G24060	0.686645
1	AT2G47450	AT2G35500	0.750273
1	AT2G47450	AT2G35370	0.774041
1	AT2G47450	AT2G35410	0.722633
1	AT2G47450	AT2G46820	0.814833
1	AT2G47450	AT2G44920	0.77898
1	AT2G47450	AT2G26930	0.662408
1	AT2G47450	AT2G34620	0.714131
1	AT2G47450	AT2G39470	0.755943
1	AT2G47450	AT2G38330	0.73429
1	AT2G47450	AT2G32500	0.664944
[truncated: 487,021+ more rows]
