# Supplementary material for: Systematic Identification of Cell-Wall Related Genes in Populus Based on Analysis of Functional Modules in Co-Expression Network
Source: PLoS One. 2014 Apr 15;9(4):e95176. doi: 10.1371/journal.pone.0095176 (PMC3988181; doi:10.1371/journal.pone.0095176)
Supplement: Table S2 — Significantly overrepresented biological process GO terms in AGCN modules. (XLSX) [file pone.0095176.s005.xlsx]

## Sheet: 工作表1
Table S2: Significantly overrepresented biological process GO terms in AGCN modules.
Module	GO term	GO description	Number*	P value
1	GO:0009657	plastid organization	324/390	0
2	GO:0048868	pollen tube development	164/266	0
3	GO:0006139	nucleobase-containing compound metabolic process	307/2527	0
4	GO:0006412	translation	238/482	0
5	GO:0000041	transition metal ion transport	97/231	0
6	GO:0006721	terpenoid metabolic process	25/279	4.4e-11
7	GO:0010200	response to chitin	123/411	0
8	GO:0010876	lipid localization	22/255	1.1e-09
9	GO:0031347	regulation of defense response	115/526	0
10	GO:0000910	cytokinesis	79/225	0
11	GO:0006259	DNA metabolic process	114/765	0
12	GO:0010054	trichoblast differentiation	54/335	3.5e-56
13	GO:0016192	vesicle-mediated transport	30/555	1.9e-16
14	GO:0016458	gene silencing	36/367	5.6e-31
15	GO:0010584	pollen exine formation	37/54	7e-71
16	GO:0007020	microtubule nucleation	23/65	1.1e-32
17	GO:0010073	meristem maintenance	28/270	1.5e-24
18	GO:0006084	acetyl-CoA metabolic process	23/88	2.3e-31
19	GO:0006511	ubiquitin-dependent protein catabolic process	43/380	1.2e-45
20	GO:0044248	cellular catabolic process	23/1523	0.00012
21	GO:0000041	transition metal ion transport	15/231	2.3e-11
22	GO:0007623	circadian rhythm	21/119	7.6e-27
23	GO:0035670	plant-type ovary development	15/150	3.9e-15
24	GO:0007623	circadian rhythm	12/119	5.8e-12
25	GO:0010073	meristem maintenance	15/270	8.9e-11
26	GO:0048645	organ formation	23/207	1.5e-26
27	GO:0042546	cell wall biogenesis	34/325	3.8e-47
28	GO:0010103	stomatal complex morphogenesis	10/143	2.6e-10
29	GO:0007030	Golgi organization	7/178	0.00012
30	GO:0009644	response to high light intensity	31/219	9.3e-48
31	GO:0010023	proanthocyanidin biosynthetic process	3/5	2.1e-05
32	GO:0009853	photorespiration	28/153	8.1e-49
33	GO:0034976	response to endoplasmic reticulum stress	32/348	5.2e-44
34	GO:0009644	response to high light intensity	24/219	7.9e-35
35	GO:0010075	regulation of meristem growth	10/161	5.1e-10
36	GO:0050896	response to stimulus	31/6158	5.2e-07
37	GO:0009719	response to endogenous stimulus	20/1662	1.1e-09
39	GO:0007031	peroxisome organization	6/120	1.4e-05
40	GO:0048438	floral whorl development	7/479	0.0011
41	GO:0009853	photorespiration	23/153	2.2e-39
42	GO:0009814	defense response, incompatible interaction	23/520	2.7e-27
43	GO:0006629	lipid metabolic process	9/1550	0.0042
44	GO:0009414	response to water deprivation	12/381	1.9e-11
45	GO:0010413	glucuronoxylan metabolic process	12/182	1.6e-17
46	GO:0051258	protein polymerization	4/35	3.2e-05
47	GO:0006635	fatty acid beta-oxidation	10/167	8.5e-13
48	GO:0048445	carpel morphogenesis	3/34	0.00065
49	GO:0006914	autophagy	3/65	0.023
52	GO:0016144	S-glycoside biosynthetic process	15/162	4e-25
53	GO:0006468	protein phosphorylation	11/1078	2.2e-06
54	GO:0009414	response to water deprivation	5/381	0.0068
55	GO:0010200	response to chitin	14/411	4.8e-16
57	GO:0010212	response to ionizing radiation	13/91	1.4e-23
58	GO:0016126	sterol biosynthetic process	5/164	3.3e-05
59	GO:0009862	systemic acquired resistance, salicylic acid mediated signaling pathway	11/252	6.9e-14
61	GO:0030243	cellulose metabolic process	5/146	2.8e-05
62	GO:0009066	aspartate family amino acid metabolic process	5/146	4.3e-05
63	GO:0009407	toxin catabolic process	8/208	2.8e-09
64	GO:0010260	organ senescence	3/86	0.0036
66	GO:0010200	response to chitin	10/411	1.3e-10
67	GO:0006457	protein folding	15/321	1.6e-21
69	GO:0009746	response to hexose stimulus	6/166	9.4e-07
70	GO:0009742	brassinosteroid mediated signaling pathway	3/33	0.00028
71	GO:0048193	Golgi vesicle transport	5/320	0.00064
72	GO:0042538	hyperosmotic salinity response	7/155	2.3e-08
73	GO:0009967	positive regulation of signal transduction	2/30	0.042
74	GO:0071705	nitrogen compound transport	12/762	3.4e-11
75	GO:0046688	response to copper ion	2/13	0.014
77	GO:0010224	response to UV-B	15/98	2.6e-31
78	GO:0048767	root hair elongation	4/180	0.0042
79	GO:0005992	trehalose biosynthetic process	4/25	6.5e-07
80	GO:0061572	actin filament bundle organization	2/12	0.0023
81	GO:0006569	tryptophan catabolic process	11/78	5.5e-22
82	GO:0071456	cellular response to hypoxia	2/24	0.0077
83	GO:0010260	organ senescence	4/86	0.0001
84	GO:0009610	response to symbiotic fungus	4/37	1e-06
86	GO:0042546	cell wall biogenesis	6/325	2.8e-06
88	GO:0006102	isocitrate metabolic process	3/10	8.5e-06
89	GO:0006914	autophagy	3/65	0.0036
91	GO:2000652	regulation of secondary cell wall biogenesis	3/15	1.3e-05
93	GO:0048441	petal development	4/110	0.00011
95	GO:0046686	response to cadmium ion	7/438	8.9e-07
96	GO:0006096	glycolysis	8/216	5.7e-11
97	GO:0042221	response to chemical stimulus	10/3527	0.0049
98	GO:0006865	amino acid transport	5/258	3.4e-05
99	GO:0016192	vesicle-mediated transport	5/555	0.0075
100	GO:0042538	hyperosmotic salinity response	5/155	9.8e-06
101	GO:0010200	response to chitin	6/411	4.1e-05
104	GO:0010583	response to cyclopentenone	9/147	3e-15
105	GO:0048573	photoperiodism, flowering	6/147	4.5e-08
107	GO:0042546	cell wall biogenesis	8/325	3.8e-11
111	GO:0019375	galactolipid biosynthetic process	10/98	4.6e-20
112	GO:0010167	response to nitrate	5/195	2.3e-05
114	GO:0001666	response to hypoxia	6/97	2.7e-10
116	GO:0008284	positive regulation of cell proliferation	4/69	1e-05
117	GO:0046219	indolalkylamine biosynthetic process	6/21	4e-14
118	GO:0009963	positive regulation of flavonoid biosynthetic process	8/103	1.9e-14
119	GO:0006952	defense response	8/1358	7.3e-06
120	GO:0010583	response to cyclopentenone	3/147	0.0024
121	GO:0042991	transcription factor import into nucleus	3/45	7.7e-05
123	GO:0071554	cell wall organization or biogenesis	5/880	0.011
124	GO:0042362	fat-soluble vitamin biosynthetic process	2/7	0.00012
125	GO:0015851	nucleobase transport	3/116	0.00026
126	GO:0009225	nucleotide-sugar metabolic process	2/36	0.02
127	GO:0010050	vegetative phase change	3/66	0.00051
128	GO:0071822	protein complex subunit organization	4/717	0.019
129	GO:0080119	ER body organization	2/5	0.00019
130	GO:0000059	protein import into nucleus, docking	3/12	2.1e-06
131	GO:0006635	fatty acid beta-oxidation	3/167	0.0035
132	GO:0051301	cell division	3/304	0.029
133	GO:0016192	vesicle-mediated transport	4/555	0.0041
134	GO:0048193	Golgi vesicle transport	4/320	0.0032
135	GO:0010260	organ senescence	4/86	3.6e-06
136	GO:0055114	oxidation-reduction process	7/1587	2.8e-06
137	GO:0036293	response to decreased oxygen levels	7/100	2.1e-13
138	GO:0015988	energy coupled proton transmembrane transport, against electrochemical gradient	7/28	2.5e-17
139	GO:0006094	gluconeogenesis	3/167	0.0032
141	GO:0009804	coumarin metabolic process	8/54	2e-18
142	GO:0010286	heat acclimation	5/78	1.4e-08
143	GO:0006468	protein phosphorylation	5/1078	0.0049
144	GO:0009751	response to salicylic acid stimulus	3/454	0.01
145	GO:0009627	systemic acquired resistance	4/438	0.0089
146	GO:0016192	vesicle-mediated transport	4/555	0.018
147	GO:0072666	establishment of protein localization to vacuole	3/117	0.0005
148	GO:0009830	cell wall modification involved in abscission	2/15	0.0021
149	GO:0030968	endoplasmic reticulum unfolded protein response	3/183	0.0024
150	GO:0015985	energy coupled proton transport, down electrochemical gradient	2/21	0.0013
151	GO:0046686	response to cadmium ion	5/438	2.9e-05
154	GO:0055114	oxidation-reduction process	7/1587	3.3e-05
155	GO:0043413	macromolecule glycosylation	3/219	0.0021
156	GO:0070838	divalent metal ion transport	4/199	0.00012
157	GO:0009718	anthocyanin-containing compound biosynthetic process	5/44	1.4e-11
158	GO:0042546	cell wall biogenesis	3/325	0.02
159	GO:1902410	mitotic cytokinetic process	3/195	0.00074
160	GO:0009073	aromatic amino acid family biosynthetic process	4/96	2.4e-06
161	GO:0009269	response to desiccation	2/38	0.0078
165	GO:0032787	monocarboxylic acid metabolic process	5/1199	0.0039
167	GO:0010286	heat acclimation	2/78	0.021
168	GO:0010200	response to chitin	3/411	0.02
169	GO:0009736	cytokinin mediated signaling pathway	7/67	3.1e-16
170	GO:0010106	cellular response to iron ion starvation	2/112	0.033
171	GO:0071281	cellular response to iron ion	3/31	5.2e-06
172	GO:0090408	phloem nitrate loading	1/1	0.018
174	GO:0030243	cellulose metabolic process	5/146	2.7e-08
175	GO:0016567	protein ubiquitination	3/243	0.0052
178	GO:0006833	water transport	5/150	1.9e-09
181	GO:0019428	allantoin biosynthetic process	1/1	0.033
183	GO:0010583	response to cyclopentenone	3/147	0.00018
186	GO:0046482	para-aminobenzoic acid metabolic process	3/37	1.3e-05
187	GO:0046149	pigment catabolic process	2/55	0.0031
188	GO:0030968	endoplasmic reticulum unfolded protein response	3/183	0.00067
189	GO:0055114	oxidation-reduction process	4/1587	0.0008
191	GO:0032025	response to cobalt ion	1/1	0.046
192	GO:0009086	methionine biosynthetic process	3/99	0.00019
193	GO:0009833	primary cell wall biogenesis	2/4	3.4e-05
194	GO:0006342	chromatin silencing	3/231	0.0013
195	GO:0010467	gene expression	4/1396	0.015
196	GO:0006096	glycolysis	5/216	1.8e-08
197	GO:0006784	heme a biosynthetic process	1/1	0.019
198	GO:0009804	coumarin metabolic process	2/54	0.0057
200	GO:0009414	response to water deprivation	4/381	2.7e-05
201	GO:0006833	water transport	4/150	1.8e-06
202	GO:0044723	single-organism carbohydrate metabolic process	4/1450	0.018
203	GO:0055114	oxidation-reduction process	4/1587	0.017
205	GO:1900674	olefin biosynthetic process	2/102	0.004
207	GO:0002679	respiratory burst involved in defense response	4/122	5.4e-07
208	GO:0010396	rhamnogalacturonan II metabolic process	1/4	0.04
209	GO:0009060	aerobic respiration	4/52	4.1e-09
210	GO:0009750	response to fructose stimulus	4/142	7.9e-07
213	GO:0006818	hydrogen transport	3/50	6.5e-06
214	GO:0006787	porphyrin-containing compound catabolic process	2/59	0.0049
217	GO:0071310	cellular response to organic substance	5/1113	7e-05
218	GO:0006869	lipid transport	4/158	2.6e-06
219	GO:0009630	gravitropism	3/145	0.00031
223	GO:0045492	xylan biosynthetic process	2/182	0.0032
225	GO:0043132	NAD transport	1/3	0.043
226	GO:0007264	small GTPase mediated signal transduction	2/99	0.02
227	GO:0006633	fatty acid biosynthetic process	2/181	0.046
228	GO:0016071	mRNA metabolic process	4/360	1.6e-05
229	GO:0034196	acylglycerol transport	1/1	0.025
230	GO:0055082	cellular chemical homeostasis	2/179	0.014
232	GO:0009651	response to salt stress	4/735	0.00016
235	GO:0019419	sulfate reduction	2/4	2.1e-05
236	GO:0006796	phosphate-containing compound metabolic process	3/2310	0.027
237	GO:0010167	response to nitrate	3/195	7.9e-05
238	GO:0015833	peptide transport	2/116	0.011
239	GO:0032876	negative regulation of DNA endoreduplication	1/5	0.038
240	GO:0048573	photoperiodism, flowering	4/147	2.7e-07
242	GO:0009631	cold acclimation	3/26	5.6e-07
243	GO:0010600	regulation of auxin biosynthetic process	1/4	0.04
244	GO:0006520	cellular amino acid metabolic process	3/826	0.028
246	GO:0045454	cell redox homeostasis	4/125	5.3e-08
250	GO:2000012	regulation of auxin polar transport	1/6	0.036
252	GO:0006014	D-ribose metabolic process	1/13	0.038
255	GO:0009873	ethylene mediated signaling pathway	2/108	0.0031
256	GO:0006949	syncytium formation	2/22	0.00032
257	GO:0010583	response to cyclopentenone	2/147	0.0088
258	GO:0048354	mucilage biosynthetic process involved in seed coat development	1/5	0.014
259	GO:0019256	acrylonitrile catabolic process	1/2	0.0089
263	GO:0008284	positive regulation of cell proliferation	2/69	0.0037
265	GO:0019751	polyol metabolic process	2/133	0.015
266	GO:0006792	regulation of sulfur utilization	1/1	0.0063
270	GO:0071451	cellular response to superoxide	3/11	9e-09
*The number of GO terms represents the number of probe sets associated with the overrepresented GO term in the module and the number of probe sets associated with the same GO term in the network. Only the most significantly enriched functional category for each module was listed.
