# Supplementary material for: Systematic Identification of Cell-Wall Related Genes in Populus Based on Analysis of Functional Modules in Co-Expression Network
Source: PLoS One. 2014 Apr 15;9(4):e95176. doi: 10.1371/journal.pone.0095176 (PMC3988181; doi:10.1371/journal.pone.0095176)
Supplement: Table S3 — Arabidopsis genes of Module 27 in AGCN. (XLSX) [file pone.0095176.s006.xlsx]

## Sheet: 工作表1
Arabidopsis genes of Module 27 in AGCN.
AT5G67210	IRX15-L
AT3G18660	GUX1
AT5G12870	ATMYB46
AT1G32770	ANAC012
AT1G27920	MAP65-8
AT1G07120
AT5G59290	ATUXS3
AT5G60020	ATLAC17
AT5G17420	ATCESA7
AT1G27380	RIC2
AT5G15630	COBL4
AT1G78815	LSH7
AT5G05390	LAC12
AT3G15050	IQD10
AT3G45870
AT5G60720
AT1G68200
AT4G27435
AT5G14510
AT1G31720
AT5G54690	GAUT12
AT1G27440	ATGUT1
AT4G28380
AT2G29130	ATLAC2
AT3G50220	IRX15
AT1G19940	AtGH9B5
AT5G01190	LAC10
AT4G22680	AtMYB85
AT2G27740
AT1G09440
AT1G63910	AtMYB103
AT5G16490	RIC4
AT2G28760	UXS6
AT3G61910	ANAC066
AT1G09610
AT2G41610
AT1G08340
AT3G62020	GLP10
AT2G46770	ANAC043
AT3G16920	ATCTL2
AT5G44030	CESA4
AT1G22480
AT2G17940
AT4G18780	ATCESA8
AT2G38080	ATLMCO4
AT2G40120
AT4G28500	ANAC073
AT1G24030
AT2G31930
AT5G45970	ARAC2
AT5G55950
AT5G03170	ATFLA11

## Sheet: 工作表2
Table S3: Arabidopsis genes of Module 27 in AGCN.
Locus	Name	Other name
AT1G32770	ANAC012	NAC domain containing protein 12
AT2G46770	ANAC043	Arabidopsis NAC domain containing protein 43
AT3G61910	ANAC066	NAC domain protein 66
AT4G28500	ANAC073	NAC domain containing protein 73
AT5G45970	ARAC2	Arabidopsis RAC-like 2
AT5G17420	ATCESA7
AT4G18780	ATCESA8	CELLULOSE SYNTHASE 8
AT3G16920	ATCTL2
AT5G03170	ATFLA11	ARABIDOPSIS FASCICLIN-LIKE ARABINOGALACTAN-PROTEIN 11
AT1G19940	AtGH9B5	glycosyl hydrolase 9B5
AT1G27440	ATGUT1
AT5G60020	ATLAC17
AT2G29130	ATLAC2
AT2G38080	ATLMCO4	ARABIDOPSIS LACCASE-LIKE MULTICOPPER OXIDASE 4
AT1G63910	AtMYB103	myb domain protein 103
AT5G12870	ATMYB46	MYB DOMAIN PROTEIN 46
AT4G22680	AtMYB85	myb domain protein 85
AT5G59290	ATUXS3
AT5G44030	CESA4	cellulose synthase A4
AT5G15630	COBL4	COBRA-LIKE4
AT5G54690	GAUT12	galacturonosyltransferase 12
AT3G62020	GLP10	germin-like protein 10
AT3G18660	GUX1	glucuronic acid substitution of xylan 1
AT3G15050	IQD10	IQ-domain 10
AT3G50220	IRX15	IRREGULAR XYLEM 15
AT5G67210	IRX15-L	IRX15-LIKE
AT5G01190	LAC10	laccase 10
AT5G05390	LAC12	laccase 12
AT1G78815	LSH7	LIGHT SENSITIVE HYPOCOTYLS 7
AT1G27920	MAP65-8	microtubule-associated protein 65-8
AT1G27380	RIC2	ROP-interactive CRIB motif-containing protein 2
AT5G16490	RIC4	ROP-interactive CRIB motif-containing protein 4
AT2G28760	UXS6	UDP-XYL synthase 6
AT1G07120
AT3G45870
AT5G60720
AT1G68200
AT4G27435
AT5G14510
AT1G31720
AT4G28380
AT2G27740
AT1G09440
AT1G09610
AT2G41610
AT1G08340
AT1G22480
AT2G17940
AT2G40120
AT1G24030
AT2G31930
AT5G55950
