# Supplementary material for: Systematic Identification of Cell-Wall Related Genes in Populus Based on Analysis of Functional Modules in Co-Expression Network
Source: PLoS One. 2014 Apr 15;9(4):e95176. doi: 10.1371/journal.pone.0095176 (PMC3988181; doi:10.1371/journal.pone.0095176)
Supplement: Table S4 — GO enrichment for the 1,998 new candidate plant cell wall genes found in AGCN. (XLSX) [file pone.0095176.s007.xlsx]

## Sheet: 工作表1
Table S4: GO (biological process) enrichment for the 1,998 new candidate plant cell wall genes found in AGCN.
GO term	Ontology	Description	Number in input list	Number in BG/Ref	FDR
GO:0048468	P	cell development	205	678	8e-56
GO:0048589	P	developmental growth	218	762	8e-56
GO:0071554	P	cell wall organization or biogenesis	243	946	8e-56
GO:0035295	P	tube development	138	287	1.4e-55
GO:0048868	P	pollen tube development	138	287	1.4e-55
GO:0048588	P	developmental cell growth	160	422	9.9e-54
GO:0009932	P	cell tip growth	143	328	1.1e-53
GO:0040007	P	growth	233	918	5.8e-53
GO:0071555	P	cell wall organization	186	602	5.1e-52
GO:0009860	P	pollen tube growth	123	243	2e-51
GO:0071669	P	plant-type cell wall organization or biogenesis	162	459	2.8e-51
GO:0009664	P	plant-type cell wall organization	144	359	9.2e-51
GO:0032989	P	cellular component morphogenesis	201	726	2.7e-50
GO:0009856	P	pollination	142	354	4.3e-50
GO:0042545	P	cell wall modification	143	384	2.4e-47
GO:0009826	P	unidimensional cell growth	158	482	1e-46
GO:0060560	P	developmental growth involved in morphogenesis	158	482	1e-46
GO:0016049	P	cell growth	188	692	5.7e-46
GO:0008361	P	regulation of cell size	190	715	2.5e-45
GO:0032535	P	regulation of cellular component size	190	725	1.3e-44
GO:0090066	P	regulation of anatomical structure size	190	725	1.3e-44
GO:0048869	P	cellular developmental process	277	1420	1.7e-44
GO:0009653	P	anatomical structure morphogenesis	311	1742	1.6e-43
GO:0000904	P	cell morphogenesis involved in differentiation	138	393	1.9e-43
GO:0009827	P	plant-type cell wall modification	104	220	1.9e-41
GO:0048610	P	reproductive cellular process	135	398	4e-41
GO:0030154	P	cell differentiation	231	1101	5.7e-41
GO:0000902	P	cell morphogenesis	173	673	1.4e-39
GO:0048856	P	anatomical structure development	452	3304	8.6e-38
GO:0007275	P	multicellular organismal development	488	3757	5.2e-36
GO:0032502	P	developmental process	507	3983	1.3e-35
GO:0032501	P	multicellular organismal process	500	3909	1.6e-35
GO:0065008	P	regulation of biological quality	264	1609	4.9e-31
GO:0000041	P	transition metal ion transport	90	243	2.4e-29
GO:0001510	P	RNA methylation	79	185	6.2e-29
GO:0009987	P	cellular process	1276	14380	1.4e-28
GO:0000003	P	reproduction	315	2207	9.3e-28
GO:0022414	P	reproductive process	307	2160	1.1e-26
GO:0016043	P	cellular component organization	382	3111	1e-22
GO:0006412	P	translation	210	1344	7.5e-22
GO:0003006	P	reproductive developmental process	274	1995	1.6e-21
GO:0044085	P	cellular component biogenesis	213	1457	4.5e-19
GO:0010106	P	cellular response to iron ion starvation	49	112	5.1e-18
GO:0006826	P	iron ion transport	51	126	1.2e-17
GO:0030001	P	metal ion transport	111	576	1.7e-16
GO:0010584	P	pollen exine formation	34	55	9.8e-16
GO:0009888	P	tissue development	154	986	1.2e-15
GO:0032259	P	methylation	105	544	1.3e-15
GO:0010015	P	root morphogenesis	89	413	1.3e-15
GO:0043414	P	macromolecule methylation	104	536	1.3e-15
GO:0010208	P	pollen wall assembly	34	58	2.9e-15
GO:0010927	P	cellular component assembly involved in morphogenesis	34	58	2.9e-15
GO:0006730	P	one-carbon metabolic process	107	573	4.2e-15
GO:0022622	P	root system development	106	567	5.5e-15
GO:0048364	P	root development	105	566	1.2e-14
GO:0045229	P	external encapsulating structure organization	37	81	5.3e-14
GO:0010054	P	trichoblast differentiation	75	336	8.5e-14
GO:0010167	P	response to nitrate	56	199	1.1e-13
GO:0021700	P	developmental maturation	72	316	1.3e-13
GO:0010053	P	root epidermal cell differentiation	75	342	1.8e-13
GO:0048469	P	cell maturation	70	305	2.2e-13
GO:0048765	P	root hair cell differentiation	70	305	2.2e-13
GO:0048764	P	trichoblast maturation	70	305	2.2e-13
GO:0009451	P	RNA modification	83	418	7.1e-13
GO:0006812	P	cation transport	127	813	7.6e-13
GO:0044238	P	primary metabolic process	1000	11699	8.6e-13
GO:0015706	P	nitrate transport	55	207	1.3e-12
GO:0009555	P	pollen development	67	300	2.5e-12
GO:0006811	P	ion transport	145	1020	7.2e-12
GO:0006820	P	anion transport	72	350	9.1e-12
GO:0007010	P	cytoskeleton organization	90	503	9.5e-12
GO:0015698	P	inorganic anion transport	61	267	1.4e-11
GO:0042254	P	ribosome biogenesis	81	433	2.1e-11
GO:0022613	P	ribonucleoprotein complex biogenesis	82	443	2.4e-11
GO:0051704	P	multi-organism process	214	1771	2.5e-11
GO:0008152	P	metabolic process	1124	13613	3.6e-11
GO:0009913	P	epidermal cell differentiation	83	458	4.5e-11
GO:0008544	P	epidermis development	83	460	5.4e-11
GO:0007398	P	ectoderm development	83	460	5.4e-11
GO:0019538	P	protein metabolic process	495	5239	7.5e-10
GO:0044267	P	cellular protein metabolic process	459	4794	1e-09
GO:0010073	P	meristem maintenance	58	278	1.2e-09
GO:0031669	P	cellular response to nutrient levels	64	338	4e-09
GO:0010075	P	regulation of meristem growth	42	165	4.4e-09
GO:0048507	P	meristem development	80	482	5e-09
GO:0009267	P	cellular response to starvation	62	324	5.3e-09
GO:0044281	P	small molecule metabolic process	394	4042	5.5e-09
GO:0048638	P	regulation of developmental growth	53	252	6.6e-09
GO:0015674	P	di-, tri-valent inorganic cation transport	61	321	9.3e-09
GO:0035266	P	meristem growth	42	171	1.1e-08
GO:0042594	P	response to starvation	62	332	1.2e-08
GO:0010817	P	regulation of hormone levels	75	447	1.2e-08
GO:0048646	P	anatomical structure formation involved in morphogenesis	60	315	1.2e-08
GO:0048509	P	regulation of meristem development	47	212	1.6e-08
GO:0031667	P	response to nutrient levels	64	353	1.7e-08
GO:0048513	P	organ development	223	2027	2e-08
GO:0048731	P	system development	223	2028	2.1e-08
GO:0031668	P	cellular response to extracellular stimulus	66	375	2.5e-08
GO:0071496	P	cellular response to external stimulus	66	376	2.8e-08
GO:0009165	P	nucleotide biosynthetic process	61	336	4e-08
GO:0009991	P	response to extracellular stimulus	66	391	1.1e-07
GO:0040008	P	regulation of growth	54	286	1.1e-07
GO:0007020	P	microtubule nucleation	24	66	1.7e-07
GO:0009220	P	pyrimidine ribonucleotide biosynthetic process	35	140	2.1e-07
GO:0070882	P	cellular cell wall organization or biogenesis	67	413	3.3e-07
GO:0042446	P	hormone biosynthetic process	51	275	5.2e-07
GO:0009218	P	pyrimidine ribonucleotide metabolic process	35	146	5.2e-07
GO:0050793	P	regulation of developmental process	106	810	6.7e-07
GO:0006221	P	pyrimidine nucleotide biosynthetic process	35	150	9e-07
GO:0030705	P	cytoskeleton-dependent intracellular transport	25	82	1.3e-06
GO:0006220	P	pyrimidine nucleotide metabolic process	35	153	1.3e-06
GO:0016132	P	brassinosteroid biosynthetic process	30	116	1.3e-06
GO:0030048	P	actin filament-based movement	25	82	1.3e-06
GO:0048767	P	root hair elongation	39	185	1.5e-06
GO:0016129	P	phytosteroid biosynthetic process	30	117	1.5e-06
GO:0009058	P	biosynthetic process	674	7932	1.6e-06
GO:0006694	P	steroid biosynthetic process	43	220	1.9e-06
GO:0007389	P	pattern specification process	56	335	2.2e-06
GO:0016126	P	sterol biosynthetic process	36	165	2.3e-06
GO:0016131	P	brassinosteroid metabolic process	30	121	2.8e-06
GO:0007017	P	microtubule-based process	53	311	2.8e-06
GO:0016128	P	phytosteroid metabolic process	30	122	3.2e-06
GO:0030029	P	actin filament-based process	47	260	3.4e-06
GO:0048229	P	gametophyte development	73	505	4e-06
GO:0051239	P	regulation of multicellular organismal process	89	668	4.4e-06
GO:0008202	P	steroid metabolic process	45	246	4.6e-06
GO:0016125	P	sterol metabolic process	36	172	5.2e-06
GO:0042445	P	hormone metabolic process	53	320	5.9e-06
GO:0043481	P	anthocyanin accumulation in tissues in response to UV light	28	113	7e-06
GO:0043473	P	pigmentation	28	113	7e-06
GO:0043478	P	pigment accumulation in response to UV light	28	113	7e-06
GO:0043476	P	pigment accumulation	28	113	7e-06
GO:0043479	P	pigment accumulation in tissues in response to UV light	28	113	7e-06
GO:0043480	P	pigment accumulation in tissues	28	113	7e-06
GO:0007154	P	cell communication	95	740	7e-06
GO:0044237	P	cellular metabolic process	927	11501	7.8e-06
GO:0006084	P	acetyl-CoA metabolic process	28	114	8e-06
GO:0007167	P	enzyme linked receptor protein signaling pathway	30	130	9.2e-06
GO:0007169	P	transmembrane receptor protein tyrosine kinase signaling pathway	30	130	9.2e-06
GO:0043170	P	macromolecule metabolic process	759	9230	1.8e-05
GO:0042546	P	cell wall biogenesis	52	328	2.3e-05
GO:0006094	P	gluconeogenesis	34	169	2.3e-05
GO:0003002	P	regionalization	41	229	2.5e-05
GO:0007166	P	cell surface receptor linked signaling pathway	32	160	5.6e-05
GO:0009260	P	ribonucleotide biosynthetic process	40	229	5.8e-05
GO:0046364	P	monosaccharide biosynthetic process	35	189	8.3e-05
GO:0000226	P	microtubule cytoskeleton organization	41	243	9.2e-05
GO:0019319	P	hexose biosynthetic process	34	182	9.7e-05
GO:0009825	P	multidimensional cell growth	25	110	0.00011
GO:0065007	P	biological regulation	522	6148	0.00013
GO:0044249	P	cellular biosynthetic process	638	7706	0.00013
GO:0009259	P	ribonucleotide metabolic process	49	323	0.00014
GO:0043412	P	macromolecule modification	294	3212	0.00023
GO:0048466	P	androecium development	31	172	0.00048
GO:0048443	P	stamen development	31	172	0.00048
GO:0009605	P	response to external stimulus	117	1083	0.00058
GO:0006810	P	transport	318	3566	0.00065
GO:0009832	P	plant-type cell wall biogenesis	27	141	0.00067
GO:0048232	P	male gamete generation	13	37	0.00068
GO:0051179	P	localization	336	3810	0.00081
GO:0009308	P	amine metabolic process	112	1036	0.00083
GO:0009791	P	post-embryonic development	204	2139	0.00083
GO:0048438	P	floral whorl development	64	507	0.001
GO:0044036	P	cell wall macromolecule metabolic process	45	313	0.0011
GO:0006468	P	protein amino acid phosphorylation	122	1160	0.0011
GO:0010051	P	xylem and phloem pattern formation	21	97	0.0012
GO:0009855	P	determination of bilateral symmetry	24	122	0.0013
GO:0042274	P	ribosomal small subunit biogenesis	8	13	0.0014
GO:0009799	P	specification of symmetry	24	123	0.0014
GO:0044106	P	cellular amine metabolic process	103	950	0.0015
GO:0009309	P	amine biosynthetic process	65	527	0.0016
GO:0016310	P	phosphorylation	139	1374	0.0016
GO:0046165	P	alcohol biosynthetic process	42	291	0.0017
GO:0006633	P	fatty acid biosynthetic process	43	301	0.0017
GO:0048569	P	post-embryonic organ development	71	596	0.0019
GO:0009411	P	response to UV	37	244	0.0019
GO:0046394	P	carboxylic acid biosynthetic process	116	1108	0.0019
GO:0016053	P	organic acid biosynthetic process	116	1108	0.0019
GO:0044260	P	cellular macromolecule metabolic process	693	8645	0.0019
GO:0009908	P	flower development	101	937	0.0021
GO:0008652	P	cellular amino acid biosynthetic process	62	504	0.0024
GO:0051234	P	establishment of localization	318	3641	0.0025
GO:0048608	P	reproductive structure development	163	1682	0.0025
GO:0048437	P	floral organ development	70	593	0.0026
GO:0010035	P	response to inorganic substance	111	1078	0.0048
GO:0009067	P	aspartate family amino acid biosynthetic process	23	127	0.005
GO:0048467	P	gynoecium development	38	270	0.0057
GO:0000462	P	maturation of SSU-rRNA from tricistronic rRNA transcript (SSU-rRNA, 5.8S rRNA, LSU-rRNA)	6	8	0.006
GO:0016051	P	carbohydrate biosynthetic process	109	1064	0.0064
GO:0030036	P	actin cytoskeleton organization	29	185	0.0067
GO:0009059	P	macromolecule biosynthetic process	439	5303	0.0074
GO:0006753	P	nucleoside phosphate metabolic process	73	652	0.0076
GO:0009117	P	nucleotide metabolic process	73	652	0.0076
GO:0006520	P	cellular amino acid metabolic process	93	886	0.0088
GO:0010467	P	gene expression	396	4742	0.0088
GO:0030490	P	maturation of SSU-rRNA	6	9	0.009
GO:0006163	P	purine nucleotide metabolic process	32	218	0.009
GO:0010166	P	wax metabolic process	8	19	0.0092
GO:0006164	P	purine nucleotide biosynthetic process	22	125	0.0092
GO:0046483	P	heterocycle metabolic process	104	1018	0.0093
GO:0048440	P	carpel development	36	260	0.01
GO:0048653	P	anther development	17	84	0.011
GO:0048481	P	ovule development	25	155	0.012
GO:0048528	P	post-embryonic root development	22	128	0.012
GO:0044271	P	cellular nitrogen compound biosynthetic process	85	803	0.012
GO:0006519	P	cellular amino acid and derivative metabolic process	128	1318	0.013
GO:0022607	P	cellular component assembly	86	820	0.014
GO:0010382	P	cellular cell wall macromolecule metabolic process	35	258	0.017
GO:0005975	P	carbohydrate metabolic process	201	2245	0.018
GO:0048235	P	pollen sperm cell differentiation	9	28	0.018
GO:0055086	P	nucleobase, nucleoside and nucleotide metabolic process	74	693	0.022
GO:0080110	P	sporopollenin biosynthetic process	5	7	0.023
GO:0009082	P	branched chain family amino acid biosynthetic process	7	17	0.023
GO:0044283	P	small molecule biosynthetic process	169	1854	0.024
GO:0048527	P	lateral root development	20	118	0.024
GO:0045595	P	regulation of cell differentiation	20	118	0.024
GO:0006796	P	phosphate metabolic process	148	1594	0.026
GO:0006793	P	phosphorus metabolic process	148	1595	0.026
GO:0048439	P	flower morphogenesis	14	68	0.029
GO:0010025	P	wax biosynthetic process	7	18	0.029
GO:0043687	P	post-translational protein modification	187	2096	0.031
GO:0009955	P	adaxial/abaxial pattern formation	16	86	0.033
GO:0005976	P	polysaccharide metabolic process	73	703	0.044
GO:0055046	P	microgametogenesis	10	40	0.044
GO:0006066	P	alcohol metabolic process	109	1135	0.044
GO:0009886	P	post-embryonic morphogenesis	55	496	0.045
GO:0042180	P	cellular ketone metabolic process	187	2119	0.048
GO:0003735	F	structural constituent of ribosome	175	410	4e-65
GO:0005198	F	structural molecule activity	194	548	3.7e-62
GO:0005524	F	ATP binding	218	2040	2.1e-06
GO:0000166	F	nucleotide binding	335	3504	6.9e-06
GO:0016740	F	transferase activity	292	2997	1.1e-05
GO:0003824	F	catalytic activity	730	8760	2.4e-05
GO:0030554	F	adenyl nucleotide binding	235	2376	5e-05
GO:0017076	F	purine nucleotide binding	257	2640	5e-05
GO:0032555	F	purine ribonucleotide binding	243	2474	5e-05
GO:0032553	F	ribonucleotide binding	243	2474	5e-05
GO:0001883	F	purine nucleoside binding	235	2378	5e-05
GO:0032559	F	adenyl ribonucleotide binding	221	2214	5.4e-05
GO:0001882	F	nucleoside binding	235	2386	5.4e-05
GO:0004674	F	protein serine/threonine kinase activity	109	945	0.0002
GO:0016773	F	phosphotransferase activity, alcohol group as acceptor	136	1278	0.00051
GO:0015385	F	sodium:hydrogen antiporter activity	13	35	0.00083
GO:0016301	F	kinase activity	141	1354	0.00083
GO:0004672	F	protein kinase activity	120	1116	0.001
GO:0016772	F	transferase activity, transferring phosphorus-containing groups	159	1588	0.0014
GO:0015300	F	solute:solute antiporter activity	19	79	0.0014
GO:0005451	F	monovalent cation:hydrogen antiporter activity	14	45	0.0016
GO:0005215	F	transporter activity	133	1292	0.0019
GO:0022857	F	transmembrane transporter activity	107	1012	0.0043
GO:0015299	F	solute:hydrogen antiporter activity	14	51	0.0044
GO:0003774	F	motor activity	18	86	0.0088
GO:0008135	F	translation factor activity, nucleic acid binding	24	138	0.0091
GO:0022892	F	substrate-specific transporter activity	99	945	0.0091
GO:0015491	F	cation:cation antiporter activity	14	59	0.014
GO:0030234	F	enzyme regulator activity	47	375	0.016
GO:0015298	F	solute:cation antiporter activity	14	60	0.016
GO:0005085	F	guanyl-nucleotide exchange factor activity	10	32	0.016
GO:0005089	F	Rho guanyl-nucleotide exchange factor activity	7	15	0.018
GO:0005088	F	Ras guanyl-nucleotide exchange factor activity	7	15	0.018
GO:0005083	F	small GTPase regulator activity	17	86	0.018
GO:0016835	F	carbon-oxygen lyase activity	24	150	0.021
GO:0030695	F	GTPase regulator activity	18	97	0.022
GO:0022891	F	substrate-specific transmembrane transporter activity	85	820	0.025
GO:0005488	F	binding	864	11229	0.025
GO:0008289	F	lipid binding	35	264	0.027
GO:0003743	F	translation initiation factor activity	17	92	0.029
GO:0022804	F	active transmembrane transporter activity	65	597	0.032
GO:0060589	F	nucleoside-triphosphatase regulator activity	18	104	0.039
GO:0019843	F	rRNA binding	8	25	0.039
GO:0005199	F	structural constituent of cell wall	9	33	0.049
GO:0044445	C	cytosolic part	153	263	6.2e-71
GO:0022626	C	cytosolic ribosome	158	308	9.1e-68
GO:0005840	C	ribosome	184	483	2.7e-63
GO:0033279	C	ribosomal subunit	149	319	6.5e-60
GO:0030529	C	ribonucleoprotein complex	200	648	6.4e-57
GO:0043232	C	intracellular non-membrane-bounded organelle	247	1099	4.4e-49
GO:0043228	C	non-membrane-bounded organelle	247	1099	4.4e-49
GO:0022625	C	cytosolic large ribosomal subunit	83	123	5.2e-42
GO:0005829	C	cytosol	293	1629	6.6e-42
GO:0015934	C	large ribosomal subunit	90	180	8.2e-38
GO:0032991	C	macromolecular complex	316	2039	3.2e-34
GO:0022627	C	cytosolic small ribosomal subunit	58	106	8.6e-26
GO:0015935	C	small ribosomal subunit	59	140	9.7e-22
GO:0044459	C	plasma membrane part	159	1065	4e-15
GO:0005730	C	nucleolus	69	299	1e-13
GO:0005886	C	plasma membrane	387	3727	1.5e-12
GO:0055044	C	symplast	125	849	1.7e-11
GO:0009506	C	plasmodesma	125	849	1.7e-11
GO:0005911	C	cell-cell junction	125	851	1.9e-11
GO:0030054	C	cell junction	125	854	2.2e-11
GO:0044446	C	intracellular organelle part	343	3342	1.9e-10
GO:0044425	C	membrane part	268	2454	1.9e-10
GO:0044422	C	organelle part	343	3348	2.1e-10
GO:0031981	C	nuclear lumen	79	454	2.8e-10
GO:0016020	C	membrane	554	6099	3.2e-09
GO:0031974	C	membrane-enclosed lumen	89	614	5.7e-08
GO:0044428	C	nuclear part	91	635	6e-08
GO:0043233	C	organelle lumen	86	608	2.6e-07
GO:0070013	C	intracellular organelle lumen	86	608	2.6e-07
GO:0005576	C	extracellular region	273	2816	3.6e-06
GO:0045177	C	apical part of cell	11	19	3.5e-05
GO:0016324	C	apical plasma membrane	10	15	4e-05
GO:0005618	C	cell wall	78	611	4.1e-05
GO:0030312	C	external encapsulating structure	78	614	4.7e-05
GO:0005856	C	cytoskeleton	34	196	0.00015
GO:0044430	C	cytoskeletal part	29	158	0.00027
GO:0016459	C	myosin complex	8	18	0.0033
GO:0016021	C	integral to membrane	97	932	0.004
GO:0016272	C	prefoldin complex	6	9	0.0041
GO:0005773	C	vacuole	89	851	0.0058
GO:0015629	C	actin cytoskeleton	13	56	0.0081
GO:0005774	C	vacuolar membrane	55	479	0.011
GO:0044437	C	vacuolar part	55	482	0.012
GO:0005852	C	eukaryotic translation initiation factor 3 complex	5	10	0.032
GO:0005737	C	cytoplasm	921	12154	0.033
GO:0031224	C	intrinsic to membrane	112	1194	0.034
