# Supplementary material for: Systematic Identification of Cell-Wall Related Genes in Populus Based on Analysis of Functional Modules in Co-Expression Network
Source: PLoS One. 2014 Apr 15;9(4):e95176. doi: 10.1371/journal.pone.0095176 (PMC3988181; doi:10.1371/journal.pone.0095176)
Supplement: Table S5 — Experiment series of Populus gene chips used for co-expression network construction. (XLSX) [file pone.0095176.s008.xlsx]

## Sheet: Sheet1
Table S5: Experiment series of Populus gene chips used for co-expression network construction.
Series ID	Experimental conditions
GSE9673	Comparative transcriptomic reveals signatures specific to various interactions with Melampsora rust fungi
GSE23726	Transcript expression data from Populus euphratica leaves subjected to infection by Marssonina pathogen
GSE12152	Genome scale transcriptome analysis of shoot organogenesis in poplar
GSE13990	Populus balsamifera developmental tissue series
GSE14515	Comparative transcriptomics analysis of Populus leaves under nitrogen limitation: clone 1979
GSE14893	Comparative transcriptomics analysis of Populus leaves under nitrogen limitation: clone 3200
GSE14894	Comparative transcriptomics analysis of Populus leaves under nitrogen limitation
GSE16459	circad_pop1-circadian rhythm in the expression of genes involved in the formation of poplar wood
GSE16495	Expression data from poplar apices
GSE24349	Time-course leaf expression data from Populus deltoides
GSE25304	Isolation of poplar genes involved in xylem vessel differentiation
GSE25309	Transcriptome profiling data for secondary vascular tissue regeneration in Populus tomentosa
GSE29336	Comparison of male and female floral organs
GSE30320	Expression data of male and female floral bud with Populus tomentosa during their development process.
GSE15242	Genotype and time of day shape the Populus drought response
GSE16773	Gene expression response of Populus tremuloides cell suspension cultures to methyl jasmonate feeding
GSE16783	Wound-induced gene expression changes in Populus: 1 week; clone RM5
GSE16785	Wound-induced gene expression changes in Populus: 90 hours; clone RM5
GSE16786	Populus stress response: nitrogen limitation, leaf wounding, and methyl jasmonate feeding of cell culture
GSE17220	xyleme-Molecular bases of acclimation and adaptation to water deficit in poplar.
GSE17223	affy_popsec_nancy_roots_poplar -Molecular bases of acclimation and adaptation to water deficit in poplar
GSE17225	affy_popsec_nancy_pophydro_roots_poplar -Molecular bases of acclimation and adaptation to water deficit in poplar
GSE17226	affy_popsec_nancy_leaves2008_poplar -Molecular bases of acclimatation and adaptation to water deficit in poplar
GSE17230	affy_popsec_nancy_leaves2007_poplar -Molecular bases of acclimatation and adaptation to water deficit in poplar
GSE19297	Transcriptomic response to aluminum stress in roots of aspen (Populus tremula L.)
GSE20061	rewatering-Global gene expression in young differentiating xylem of poplar in response to a drought –rewatering cycle
GSE21171	Intraspecific variation in the Populus balsamifera drought transcriptome
GSE23637	Transcript expression data from Populus euphratica leaves subjected to drought
GSE27693	Clone History Shapes Populus Drought Responses
GSE37608	Expression data from one-year-old leaves of Populus simonii treated with short-term water deficit
GSE17804	Habituation to thaxtomin A provides enhanced and durable resistance to inhibitors of cellulose synthesis
GSE19467	Characterization of Populus Class III HDZIPs
GSE21334	Poplar cultivars Soligo and Carpacio
GSE21480	Novel aspects of transcriptional regulation in the winter survival and maintenance mechanism of perennial woody plants, poplar.
GSE23897	Affymetrix data from Populus nectaries versus leaves
GSE24609	FT1 and FT2 network analysis in poplar
GSE28689	CO1 network analysis in poplar
GSE28693	CO2 network analysis in poplar
GSE28706	CO1 and CO2 network analysis in poplar
GSE29303	Genome-wide transcript profiling associated with metabolic regulation of Poplar N storage and cycling
GSE29335	Time-course bud expression data from Populus deltoides
GSE30507	Identification of Developing Xylem-Specific Promoters from Poplar by Using tissue type-Specific Whole Genome Transcriptome Analysis.
GSE32322	Transcriptome response to embolism in stems of P. trichocarpa
GSE33977	Seasonal differences in expression patterns of LMPC-enriched poplar wood rays
