# Supplementary material for: Systematic Identification of Cell-Wall Related Genes in Populus Based on Analysis of Functional Modules in Co-Expression Network
Source: PLoS One. 2014 Apr 15;9(4):e95176. doi: 10.1371/journal.pone.0095176 (PMC3988181; doi:10.1371/journal.pone.0095176)
Supplement: Table S6 — List of the significant co-expression relationships among genes in each module in PGCN. (XLSX) [file pone.0095176.s009.xlsx]

## Sheet: 工作表1
Table S6: List of the significant co-expression relationships among gene in each module in PGCN.
Module	Gene	Gene	PCC
1	Potri.016G070200.1	Potri.009G084800.1	0.717693
1	Potri.016G070200.1	Potri.002G058000.1	0.722586
1	Potri.016G070200.1	Potri.014G000300.1	0.73124
1	Potri.016G070200.1	Potri.009G077900.1	0.718111
1	Potri.016G070200.1	Potri.014G126700.1	0.704642
1	Potri.016G070200.1	Potri.018G081700.1	0.710279
1	Potri.016G070200.1	Potri.012G031100.1	0.744868
1	Potri.016G070200.1	Potri.015G022100.1	0.713922
1	Potri.016G070200.1	Potri.005G205800.1	0.701204
1	Potri.016G070200.1	Potri.006G133100.1	0.707812
1	Potri.016G070200.1	Potri.017G107500.1	0.715769
1	Potri.016G070200.1	Potri.003G131200.1	0.724723
1	Potri.016G070200.1	Potri.010G169700.1	0.735625
1	Potri.004G150300.1	Potri.001G463200.1	0.703693
1	Potri.004G150300.1	Potri.014G154900.1	0.804078
1	Potri.004G150300.1	Potri.010G068500.1	0.783445
1	Potri.004G150300.1	Potri.008G195100.1	0.8016
1	Potri.004G150300.1	Potri.015G054600.1	0.814688
1	Potri.004G150300.1	Potri.001G438600.1	0.715237
1	Potri.004G150300.1	Potri.018G129600.1	0.731163
1	Potri.004G150300.1	Potri.016G025000.1	0.783929
1	Potri.004G150300.1	Potri.015G062100.1	0.785283
1	Potri.004G150300.1	Potri.009G081600.1	0.813208
1	Potri.004G150300.1	Potri.006G254200.1	0.744539
1	Potri.004G150300.1	Potri.002G023600.1	0.835823
1	Potri.004G150300.1	Potri.001G346200.1	0.749941
1	Potri.004G150300.1	Potri.002G221400.1	0.743391
1	Potri.004G150300.1	Potri.019G063100.1	0.711071
1	Potri.004G150300.1	Potri.001G081500.1	0.744912
1	Potri.004G150300.1	Potri.015G062200.1	0.733822
1	Potri.004G150300.1	Potri.008G200100.1	0.758758
1	Potri.004G150300.1	Potri.002G107800.1	0.783659
1	Potri.004G150300.1	Potri.014G106400.1	0.762078
1	Potri.004G150300.1	Potri.004G031500.1	0.762842
1	Potri.004G150300.1	Potri.018G073500.1	0.729182
1	Potri.004G150300.1	Potri.001G396600.1	0.71755
1	Potri.004G150300.1	Potri.001G301100.1	0.757933
1	Potri.004G150300.1	Potri.001G110200.1	0.748788
1	Potri.004G150300.1	Potri.002G185300.1	0.703203
1	Potri.004G150300.1	Potri.013G006100.1	0.789309
1	Potri.004G150300.1	Potri.008G204900.1	0.783848
1	Potri.004G150300.1	Potri.008G067300.1	0.750711
1	Potri.004G150300.1	Potri.004G140500.1	0.761806
1	Potri.004G150300.1	Potri.003G015200.1	0.706446
1	Potri.004G150300.1	Potri.011G168700.1	0.73239
1	Potri.004G150300.1	Potri.001G350900.1	0.76681
1	Potri.004G150300.1	Potri.006G210000.1	0.790351
1	Potri.004G150300.1	Potri.013G105500.1	0.728754
1	Potri.004G150300.1	Potri.015G135400.1	0.78143
1	Potri.004G150300.1	Potri.002G114900.1	0.773112
1	Potri.004G150300.1	Potri.016G027600.1	0.799463
1	Potri.004G150300.1	Potri.006G211500.1	0.758997
1	Potri.004G150300.1	Potri.003G089300.1	0.72868
1	Potri.004G150300.1	Potri.019G074800.1	0.746249
1	Potri.004G150300.1	Potri.013G029000.1	0.777213
1	Potri.004G150300.1	Potri.001G329500.1	0.796431
1	Potri.004G150300.1	Potri.T081100.1	0.760609
1	Potri.004G150300.1	Potri.001G141300.1	0.820161
1	Potri.004G150300.1	Potri.010G230900.1	0.766085
1	Potri.004G150300.1	Potri.007G105900.1	0.782034
1	Potri.004G150300.1	Potri.013G089600.1	0.714333
1	Potri.004G150300.1	Potri.008G121100.1	0.763748
1	Potri.004G150300.1	Potri.002G253800.1	0.716274
1	Potri.004G150300.1	Potri.006G017500.1	0.761487
1	Potri.004G150300.1	Potri.006G222300.1	0.748092
1	Potri.004G150300.1	Potri.013G135500.1	0.77219
1	Potri.004G150300.1	Potri.013G128700.1	0.73019
1	Potri.004G150300.1	Potri.008G167400.1	0.72244
1	Potri.004G150300.1	Potri.009G156900.1	0.763791
1	Potri.004G150300.1	Potri.002G088300.1	0.762293
1	Potri.004G150300.1	Potri.016G084000.1	0.796448
1	Potri.004G150300.1	Potri.002G256400.1	0.759761
1	Potri.004G150300.1	Potri.007G034400.1	0.708881
1	Potri.004G150300.1	Potri.001G262300.1	0.777403
1	Potri.004G150300.1	Potri.011G142200.1	0.729355
1	Potri.004G150300.1	Potri.008G058500.1	0.713977
1	Potri.004G150300.1	Potri.001G075500.1	0.831206
1	Potri.004G150300.1	Potri.006G139600.1	0.80522
1	Potri.004G150300.1	Potri.015G074700.1	0.752281
1	Potri.004G150300.1	Potri.001G350500.1	0.779549
1	Potri.004G150300.1	Potri.001G468100.1	0.810258
1	Potri.004G150300.1	Potri.012G105300.1	0.726408
1	Potri.004G150300.1	Potri.008G172100.1	0.718711
1	Potri.004G150300.1	Potri.010G221100.1	0.735984
1	Potri.004G150300.1	Potri.008G151600.1	0.729992
1	Potri.004G150300.1	Potri.003G020400.1	0.728937
1	Potri.004G150300.1	Potri.018G026500.1	0.803581
1	Potri.004G150300.1	Potri.006G255600.1	0.800189
1	Potri.004G150300.1	Potri.010G053600.1	0.719245
1	Potri.004G150300.1	Potri.006G165600.1	0.744319
1	Potri.004G150300.1	Potri.006G276400.1	0.747088
1	Potri.004G150300.1	Potri.006G067600.1	0.767144
1	Potri.004G150300.1	Potri.008G010400.1	0.733949
1	Potri.004G150300.1	Potri.013G053100.1	0.761917
1	Potri.004G150300.1	Potri.001G015400.1	0.776245
1	Potri.004G150300.1	Potri.016G143100.1	0.769953
1	Potri.004G150300.1	Potri.010G193300.1	0.746014
1	Potri.004G150300.1	Potri.002G052400.1	0.722253
1	Potri.004G150300.1	Potri.002G166800.1	0.751118
1	Potri.004G150300.1	Potri.001G455900.1	0.729352
1	Potri.004G150300.1	Potri.010G087300.1	0.814743
1	Potri.004G150300.1	Potri.003G192800.1	0.798002
1	Potri.004G150300.1	Potri.008G063800.1	0.780871
1	Potri.004G150300.1	Potri.001G088300.1	0.745219
1	Potri.004G150300.1	Potri.008G169100.1	0.764502
1	Potri.004G150300.1	Potri.001G210000.1	0.745246
1	Potri.004G150300.1	Potri.018G027600.1	0.726743
1	Potri.004G150300.1	Potri.010G052000.1	0.750139
1	Potri.004G150300.1	Potri.003G052500.1	0.739846
1	Potri.004G150300.1	Potri.005G254100.1	0.727209
1	Potri.004G150300.1	Potri.005G206700.1	0.732994
1	Potri.004G150300.1	Potri.006G087700.1	0.753705
1	Potri.004G150300.1	Potri.005G063300.1	0.748873
1	Potri.004G150300.1	Potri.014G153000.1	0.746533
1	Potri.004G150300.1	Potri.006G137500.1	0.821461
1	Potri.004G150300.1	Potri.012G112400.1	0.7829
1	Potri.004G150300.1	Potri.005G130400.1	0.729718
1	Potri.004G150300.1	Potri.018G065200.1	0.731546
1	Potri.004G150300.1	Potri.006G059200.1	0.778969
1	Potri.004G150300.1	Potri.011G140100.1	0.7389
1	Potri.004G150300.1	Potri.015G054100.1	0.733794
1	Potri.004G150300.1	Potri.014G167300.1	0.75215
1	Potri.004G150300.1	Potri.T091100.1	0.762952
1	Potri.004G150300.1	Potri.007G027400.1	0.800107
1	Potri.004G150300.1	Potri.004G160800.1	0.710233
1	Potri.004G150300.1	Potri.006G025200.1	0.715561
1	Potri.004G150300.1	Potri.018G097500.1	0.79406
1	Potri.004G150300.1	Potri.008G002900.1	0.730095
1	Potri.004G150300.1	Potri.008G116800.1	0.703447
1	Potri.004G150300.1	Potri.015G108100.1	0.703663
1	Potri.004G150300.1	Potri.004G199400.1	0.774876
1	Potri.004G150300.1	Potri.001G256900.1	0.780276
1	Potri.004G150300.1	Potri.001G365600.1	0.726184
1	Potri.004G150300.1	Potri.001G415400.1	0.770371
1	Potri.004G150300.1	Potri.001G184000.1	0.742384
1	Potri.004G150300.1	Potri.019G054800.1	0.770991
1	Potri.004G150300.1	Potri.006G075100.1	0.736741
1	Potri.004G150300.1	Potri.005G161900.1	0.798017
1	Potri.004G150300.1	Potri.014G148500.1	0.784661
1	Potri.004G150300.1	Potri.011G010300.1	0.727165
1	Potri.004G150300.1	Potri.014G037000.1	0.712735
1	Potri.004G150300.1	Potri.005G079700.1	0.797508
1	Potri.004G150300.1	Potri.001G074200.1	0.714071
1	Potri.004G150300.1	Potri.014G059800.1	0.721091
1	Potri.004G150300.1	Potri.001G114800.1	0.754842
1	Potri.004G150300.1	Potri.018G056200.1	0.79475
1	Potri.004G150300.1	Potri.007G093700.1	0.784688
1	Potri.004G150300.1	Potri.014G029700.1	0.830772
1	Potri.004G150300.1	Potri.007G106500.1	0.821827
1	Potri.004G150300.1	Potri.014G156800.1	0.703434
1	Potri.004G150300.1	Potri.001G137900.1	0.706364
1	Potri.004G150300.1	Potri.005G038700.1	0.77759
1	Potri.004G150300.1	Potri.006G099500.1	0.731209
1	Potri.004G150300.1	Potri.001G407100.1	0.75374
1	Potri.004G150300.1	Potri.016G108900.1	0.774515
1	Potri.004G150300.1	Potri.005G112900.1	0.724146
1	Potri.004G150300.1	Potri.007G095200.1	0.826176
1	Potri.004G150300.1	Potri.002G063400.1	0.700774
1	Potri.004G150300.1	Potri.001G351400.1	0.820717
1	Potri.004G150300.1	Potri.005G254900.1	0.739644
1	Potri.004G150300.1	Potri.019G073900.1	0.810684
1	Potri.004G150300.1	Potri.009G037000.1	0.839355
1	Potri.004G150300.1	Potri.005G069100.1	0.720301
1	Potri.004G150300.1	Potri.005G049000.1	0.77026
1	Potri.004G150300.1	Potri.003G121600.1	0.755153
1	Potri.004G150300.1	Potri.008G014200.1	0.707505
1	Potri.004G150300.1	Potri.001G136900.1	0.706059
1	Potri.004G150300.1	Potri.001G420900.1	0.76244
1	Potri.004G150300.1	Potri.001G249600.1	0.759566
1	Potri.004G150300.1	Potri.009G096800.1	0.713358
1	Potri.004G150300.1	Potri.018G053600.1	0.73079
1	Potri.004G150300.1	Potri.018G102500.1	0.700041
1	Potri.004G150300.1	Potri.015G108200.1	0.73913
1	Potri.004G150300.1	Potri.011G006800.1	0.703437
1	Potri.004G150300.1	Potri.008G120400.1	0.706305
1	Potri.004G150300.1	Potri.001G169000.1	0.774159
1	Potri.004G150300.1	Potri.003G065300.1	0.780385
1	Potri.004G150300.1	Potri.016G136100.1	0.770956
1	Potri.004G150300.1	Potri.012G070600.1	0.739151
1	Potri.004G150300.1	Potri.003G119200.1	0.755501
1	Potri.004G150300.1	Potri.004G045700.1	0.7029
1	Potri.004G150300.1	Potri.001G201500.1	0.837899
1	Potri.004G150300.1	Potri.009G050100.1	0.79079
1	Potri.004G150300.1	Potri.004G183100.1	0.765181
1	Potri.004G150300.1	Potri.019G089700.1	0.782316
1	Potri.004G150300.1	Potri.005G183000.1	0.772181
1	Potri.004G150300.1	Potri.010G042500.1	0.768928
1	Potri.004G150300.1	Potri.008G157400.1	0.773571
1	Potri.004G150300.1	Potri.014G098600.1	0.71258
1	Potri.004G150300.1	Potri.018G083900.1	0.768313
1	Potri.004G150300.1	Potri.015G052200.1	0.804259
1	Potri.004G150300.1	Potri.009G077900.1	0.770638
1	Potri.004G150300.1	Potri.002G072400.1	0.774578
1	Potri.004G150300.1	Potri.013G020800.1	0.75488
1	Potri.004G150300.1	Potri.004G072900.1	0.730505
1	Potri.004G150300.1	Potri.009G163200.1	0.75348
1	Potri.004G150300.1	Potri.001G083300.1	0.82676
1	Potri.004G150300.1	Potri.003G219700.1	0.727821
1	Potri.004G150300.1	Potri.008G090500.1	0.709176
1	Potri.004G150300.1	Potri.001G450800.1	0.778165
1	Potri.004G150300.1	Potri.015G088500.1	0.82629
1	Potri.004G150300.1	Potri.006G060100.1	0.77897
1	Potri.004G150300.1	Potri.010G008200.1	0.725692
1	Potri.004G150300.1	Potri.001G091300.1	0.739736
1	Potri.004G150300.1	Potri.001G385100.1	0.763899
1	Potri.004G150300.1	Potri.012G144300.1	0.729644
1	Potri.004G150300.1	Potri.003G089900.1	0.770004
1	Potri.004G150300.1	Potri.004G061200.1	0.703376
1	Potri.004G150300.1	Potri.018G102700.1	0.785516
1	Potri.004G150300.1	Potri.011G064800.1	0.775838
1	Potri.004G150300.1	Potri.012G058700.1	0.737564
1	Potri.004G150300.1	Potri.005G010300.1	0.828396
1	Potri.004G150300.1	Potri.005G083200.1	0.722739
1	Potri.004G150300.1	Potri.001G044300.1	0.792078
1	Potri.004G150300.1	Potri.018G015700.1	0.707337
1	Potri.004G150300.1	Potri.006G189900.1	0.825938
1	Potri.004G150300.1	Potri.013G044900.1	0.711755
1	Potri.004G150300.1	Potri.005G207100.1	0.710563
1	Potri.004G150300.1	Potri.002G083500.1	0.705516
1	Potri.004G150300.1	Potri.001G404700.1	0.800138
1	Potri.004G150300.1	Potri.005G010700.1	0.758601
1	Potri.004G150300.1	Potri.019G048900.1	0.741124
1	Potri.004G150300.1	Potri.008G047800.1	0.75019
1	Potri.004G150300.1	Potri.010G200500.1	0.743615
1	Potri.004G150300.1	Potri.001G056700.1	0.74107
1	Potri.004G150300.1	Potri.006G246500.1	0.721805
1	Potri.004G150300.1	Potri.006G220800.1	0.730881
1	Potri.004G150300.1	Potri.008G135400.1	0.719577
1	Potri.004G150300.1	Potri.004G218400.1	0.707137
1	Potri.004G150300.1	Potri.005G206200.1	0.765217
1	Potri.004G150300.1	Potri.019G043300.1	0.775804
1	Potri.004G150300.1	Potri.008G084500.1	0.765286
1	Potri.004G150300.1	Potri.010G110100.1	0.760573
1	Potri.004G150300.1	Potri.006G069900.1	0.73894
1	Potri.004G150300.1	Potri.010G065600.1	0.777686
1	Potri.004G150300.1	Potri.008G189400.1	0.709283
1	Potri.004G150300.1	Potri.006G221100.1	0.781203
1	Potri.004G150300.1	Potri.009G059800.1	0.725065
1	Potri.004G150300.1	Potri.010G210200.1	0.836636
1	Potri.004G150300.1	Potri.019G071900.1	0.767869
1	Potri.004G150300.1	Potri.017G099600.1	0.75155
1	Potri.004G150300.1	Potri.002G154600.1	0.78689
1	Potri.004G150300.1	Potri.009G129500.1	0.723806
1	Potri.004G150300.1	Potri.013G160600.1	0.845941
1	Potri.004G150300.1	Potri.002G071000.1	0.701572
1	Potri.004G150300.1	Potri.010G078800.1	0.774017
1	Potri.004G150300.1	Potri.001G011700.1	0.816476
1	Potri.004G150300.1	Potri.001G037300.1	0.722252
1	Potri.004G150300.1	Potri.001G035200.1	0.750106
1	Potri.004G150300.1	Potri.001G090800.1	0.703394
1	Potri.004G150300.1	Potri.001G224900.1	0.797057
1	Potri.004G150300.1	Potri.001G344800.1	0.77146
1	Potri.004G150300.1	Potri.001G340900.1	0.759243
1	Potri.004G150300.1	Potri.001G279100.1	0.77149
1	Potri.004G150300.1	Potri.002G153100.1	0.727965
1	Potri.004G150300.1	Potri.017G118900.1	0.775814
1	Potri.004G150300.1	Potri.003G063800.1	0.73846
1	Potri.004G150300.1	Potri.003G058800.1	0.730389
1	Potri.004G150300.1	Potri.003G073400.1	0.720048
1	Potri.004G150300.1	Potri.003G100300.1	0.749634
1	Potri.004G150300.1	Potri.003G113500.1	0.72935
1	Potri.004G150300.1	Potri.003G134300.1	0.701503
1	Potri.004G150300.1	Potri.003G140800.1	0.756703
1	Potri.004G150300.1	Potri.004G102100.1	0.717368
1	Potri.004G150300.1	Potri.004G120300.1	0.729562
1	Potri.004G150300.1	Potri.004G122600.1	0.757559
1	Potri.004G150300.1	Potri.004G150600.1	0.708176
1	Potri.004G150300.1	Potri.009G155300.1	0.792026
1	Potri.004G150300.1	Potri.009G099600.1	0.775941
1	Potri.004G150300.1	Potri.005G084400.1	0.806986
1	Potri.004G150300.1	Potri.005G255500.1	0.776258
1	Potri.004G150300.1	Potri.006G109700.1	0.710817
1	Potri.004G150300.1	Potri.006G176500.1	0.703579
1	Potri.004G150300.1	Potri.006G221900.1	0.833833
1	Potri.004G150300.1	Potri.007G136900.1	0.717516
1	Potri.004G150300.1	Potri.007G134600.1	0.752525
1	Potri.004G150300.1	Potri.007G100800.1	0.713675
1	Potri.004G150300.1	Potri.007G071300.1	0.74968
1	Potri.004G150300.1	Potri.008G034900.1	0.755118
1	Potri.004G150300.1	Potri.010G158800.1	0.759282
1	Potri.004G150300.1	Potri.010G170300.1	0.704487
1	Potri.004G150300.1	Potri.002G012000.1	0.726177
1	Potri.004G150300.1	Potri.011G009600.1	0.704787
1	Potri.004G150300.1	Potri.011G083300.1	0.739378
1	Potri.004G150300.1	Potri.011G097800.1	0.806252
1	Potri.004G150300.1	Potri.011G155500.1	0.746036
1	Potri.004G150300.1	Potri.012G133900.1	0.724748
1	Potri.004G150300.1	Potri.009G043600.1	0.768877
1	Potri.004G150300.1	Potri.013G070500.1	0.804304
1	Potri.004G150300.1	Potri.013G070700.1	0.789718
1	Potri.004G150300.1	Potri.013G092900.1	0.723113
1	Potri.004G150300.1	Potri.014G129400.1	0.707061
1	Potri.004G150300.1	Potri.014G166800.1	0.740068
1	Potri.004G150300.1	Potri.019G087300.1	0.805247
1	Potri.004G150300.1	Potri.015G006900.1	0.743345
1	Potri.004G150300.1	Potri.006G278300.1	0.729654
1	Potri.004G150300.1	Potri.016G036900.1	0.810886
1	Potri.004G150300.1	Potri.016G040200.1	0.729124
1	Potri.004G150300.1	Potri.016G107000.1	0.784749
1	Potri.004G150300.1	Potri.017G070800.1	0.751741
1	Potri.004G150300.1	Potri.017G112700.1	0.707306
1	Potri.004G150300.1	Potri.011G052200.1	0.740088
1	Potri.004G150300.1	Potri.019G063900.1	0.708392
1	Potri.004G150300.1	Potri.016G002300.1	0.837425
1	Potri.004G150300.1	Potri.011G164100.1	0.702747
1	Potri.004G150300.1	Potri.001G393700.1	0.821163
1	Potri.004G150300.1	Potri.009G062500.1	0.753672
1	Potri.004G150300.1	Potri.001G135400.1	0.750467
1	Potri.004G150300.1	Potri.003G031800.1	0.724943
1	Potri.004G150300.1	Potri.008G159400.1	0.760358
1	Potri.004G150300.1	Potri.001G152200.1	0.751118
1	Potri.004G150300.1	Potri.008G041000.1	0.806541
1	Potri.004G150300.1	Potri.011G085700.1	0.74073
1	Potri.004G150300.1	Potri.013G047000.1	0.763191
1	Potri.004G150300.1	Potri.017G125100.1	0.763142
1	Potri.004G150300.1	Potri.002G053000.1	0.787074
1	Potri.004G150300.1	Potri.005G209500.1	0.813963
1	Potri.004G150300.1	Potri.012G090200.1	0.727218
1	Potri.004G150300.1	Potri.007G034300.1	0.76402
1	Potri.004G150300.1	Potri.003G058500.1	0.808555
1	Potri.004G150300.1	Potri.009G155700.1	0.746222
1	Potri.004G150300.1	Potri.014G169300.1	0.70711
1	Potri.004G150300.1	Potri.009G052500.1	0.791959
1	Potri.004G150300.1	Potri.008G045800.1	0.754689
1	Potri.004G150300.1	Potri.010G215900.1	0.750683
1	Potri.004G150300.1	Potri.004G100000.1	0.762706
1	Potri.004G150300.1	Potri.002G055700.1	0.715217
1	Potri.004G150300.1	Potri.019G083400.1	0.728208
1	Potri.004G150300.1	Potri.010G127300.1	0.719082
1	Potri.004G150300.1	Potri.013G112900.1	0.747368
1	Potri.004G150300.1	Potri.019G118500.1	0.739285
1	Potri.004G150300.1	Potri.001G134000.1	0.824244
1	Potri.004G150300.1	Potri.002G146300.1	0.720574
1	Potri.004G150300.1	Potri.014G154000.1	0.709772
1	Potri.004G150300.1	Potri.004G053400.1	0.755607
1	Potri.004G150300.1	Potri.013G039400.1	0.7404
1	Potri.004G150300.1	Potri.014G039600.1	0.76175
1	Potri.004G150300.1	Potri.002G132200.1	0.746264
1	Potri.004G150300.1	Potri.014G137300.1	0.713934
1	Potri.004G150300.1	Potri.006G096700.1	0.759524
1	Potri.004G150300.1	Potri.001G420800.1	0.720946
1	Potri.004G150300.1	Potri.014G142200.1	0.70795
1	Potri.004G150300.1	Potri.005G100400.1	0.802962
1	Potri.004G150300.1	Potri.002G029900.1	0.719433
1	Potri.004G150300.1	Potri.001G068300.1	0.759984
1	Potri.004G150300.1	Potri.006G034300.1	0.80093
1	Potri.004G150300.1	Potri.001G471900.1	0.740304
1	Potri.004G150300.1	Potri.008G153200.1	0.763059
1	Potri.004G150300.1	Potri.014G140500.1	0.764834
1	Potri.004G150300.1	Potri.015G010700.1	0.722648
1	Potri.004G150300.1	Potri.003G099600.1	0.852105
1	Potri.004G150300.1	Potri.009G111400.1	0.890273
1	Potri.004G150300.1	Potri.015G036500.1	0.755143
1	Potri.004G150300.1	Potri.019G034100.1	0.741145
1	Potri.004G150300.1	Potri.008G031700.1	0.726268
1	Potri.004G150300.1	Potri.005G256600.1	0.845292
1	Potri.004G150300.1	Potri.003G222200.1	0.775525
1	Potri.004G150300.1	Potri.017G030100.1	0.730789
1	Potri.004G150300.1	Potri.017G066500.1	0.713622
1	Potri.004G150300.1	Potri.013G109000.1	0.754701
1	Potri.004G150300.1	Potri.004G031800.1	0.729386
1	Potri.004G150300.1	Potri.001G022500.1	0.724305
1	Potri.004G150300.1	Potri.004G175800.1	0.752869
1	Potri.004G150300.1	Potri.006G123600.1	0.730143
1	Potri.004G150300.1	Potri.009G029100.1	0.738915
1	Potri.004G150300.1	Potri.001G237800.1	0.753576
1	Potri.004G150300.1	Potri.005G186800.1	0.792694
1	Potri.004G150300.1	Potri.002G073000.1	0.789321
1	Potri.004G150300.1	Potri.011G057800.1	0.727208
1	Potri.004G150300.1	Potri.013G007800.1	0.772681
1	Potri.004G150300.1	Potri.014G102400.1	0.798833
1	Potri.004G150300.1	Potri.007G128200.1	0.757229
1	Potri.004G150300.1	Potri.005G027100.1	0.704896
1	Potri.004G150300.1	Potri.002G016000.1	0.768478
1	Potri.004G150300.1	Potri.005G094700.1	0.773839
1	Potri.004G150300.1	Potri.011G031300.1	0.752285
1	Potri.004G150300.1	Potri.007G057200.1	0.763094
1	Potri.004G150300.1	Potri.003G040800.1	0.770173
1	Potri.004G150300.1	Potri.009G049400.1	0.77657
1	Potri.004G150300.1	Potri.002G044300.1	0.742718
1	Potri.004G150300.1	Potri.001G144800.1	0.826945
1	Potri.004G150300.1	Potri.001G416400.1	0.790306
1	Potri.004G150300.1	Potri.006G195100.1	0.740063
1	Potri.004G150300.1	Potri.014G093900.1	0.76227
1	Potri.004G150300.1	Potri.018G076600.1	0.782009
1	Potri.004G150300.1	Potri.018G028500.1	0.749048
1	Potri.004G150300.1	Potri.017G072800.1	0.813874
1	Potri.004G150300.1	Potri.004G068600.1	0.731946
1	Potri.004G150300.1	Potri.001G024200.1	0.747055
1	Potri.004G150300.1	Potri.010G042300.1	0.778496
1	Potri.004G150300.1	Potri.010G161400.1	0.766666
1	Potri.004G150300.1	Potri.004G033400.1	0.770162
1	Potri.004G150300.1	Potri.002G033300.1	0.781056
1	Potri.004G150300.1	Potri.014G172800.1	0.775642
1	Potri.004G150300.1	Potri.015G104500.1	0.705766
1	Potri.004G150300.1	Potri.010G130800.1	0.75034
1	Potri.004G150300.1	Potri.008G113600.1	0.726421
1	Potri.004G150300.1	Potri.003G005800.1	0.738409
1	Potri.004G150300.1	Potri.009G134100.1	0.70872
1	Potri.004G150300.1	Potri.004G217000.1	0.751001
1	Potri.004G150300.1	Potri.015G097700.1	0.766364
1	Potri.004G150300.1	Potri.004G162400.1	0.74514
1	Potri.004G150300.1	Potri.005G063600.1	0.718804
1	Potri.004G150300.1	Potri.006G049100.1	0.784037
1	Potri.004G150300.1	Potri.012G020700.1	0.703972
1	Potri.004G150300.1	Potri.013G117000.1	0.784693
1	Potri.004G150300.1	Potri.001G244800.1	0.798818
1	Potri.004G150300.1	Potri.010G176100.1	0.714499
1	Potri.004G150300.1	Potri.001G262400.1	0.760104
1	Potri.004G150300.1	Potri.001G200300.1	0.716663
1	Potri.004G150300.1	Potri.006G165800.1	0.725679
1	Potri.004G150300.1	Potri.001G346100.1	0.7623
1	Potri.004G150300.1	Potri.014G085700.1	0.705027
1	Potri.004G150300.1	Potri.001G292000.1	0.775174
1	Potri.004G150300.1	Potri.010G093300.1	0.740792
1	Potri.004G150300.1	Potri.007G074000.1	0.714711
1	Potri.004G150300.1	Potri.017G090100.1	0.70853
1	Potri.004G150300.1	Potri.001G132000.1	0.707748
1	Potri.004G150300.1	Potri.012G048300.1	0.763429
1	Potri.004G150300.1	Potri.016G096600.1	0.867745
1	Potri.004G150300.1	Potri.014G165100.1	0.713306
1	Potri.004G150300.1	Potri.014G175700.1	0.779946
1	Potri.004G150300.1	Potri.010G200000.1	0.792796
1	Potri.004G150300.1	Potri.004G147300.1	0.799006
1	Potri.004G150300.1	Potri.005G184700.1	0.745782
1	Potri.004G150300.1	Potri.001G390800.1	0.703701
1	Potri.004G150300.1	Potri.013G026400.1	0.832728
1	Potri.004G150300.1	Potri.006G060400.1	0.719796
1	Potri.004G150300.1	Potri.001G348900.1	0.855344
1	Potri.004G150300.1	Potri.003G112900.1	0.766156
1	Potri.004G150300.1	Potri.016G092300.1	0.725734
1	Potri.004G150300.1	Potri.001G204300.1	0.725307
1	Potri.004G150300.1	Potri.012G120500.1	0.752436
1	Potri.004G150300.1	Potri.002G180400.1	0.752785
1	Potri.004G150300.1	Potri.001G044000.1	0.821759
1	Potri.004G150300.1	Potri.009G124800.1	0.76561
1	Potri.004G150300.1	Potri.011G081400.1	0.711714
1	Potri.004G150300.1	Potri.010G210000.1	0.812437
1	Potri.004G150300.1	Potri.009G065900.1	0.732044
1	Potri.004G150300.1	Potri.017G062800.1	0.707242
1	Potri.004G150300.1	Potri.006G220400.1	0.772609
1	Potri.004G150300.1	Potri.T094000.1	0.720514
1	Potri.004G150300.1	Potri.003G096600.1	0.765505
1	Potri.004G150300.1	Potri.002G251800.1	0.743906
1	Potri.004G150300.1	Potri.005G207200.1	0.741849
1	Potri.004G150300.1	Potri.019G117900.1	0.822588
1	Potri.004G150300.1	Potri.001G331600.1	0.753443
1	Potri.004G150300.1	Potri.017G112900.1	0.78468
1	Potri.004G150300.1	Potri.015G010600.1	0.76768
1	Potri.004G150300.1	Potri.002G169100.1	0.75881
1	Potri.004G150300.1	Potri.013G012400.1	0.733939
1	Potri.004G150300.1	Potri.006G150500.1	0.707429
1	Potri.004G150300.1	Potri.016G016000.1	0.737492
1	Potri.004G150300.1	Potri.003G108900.1	0.813342
1	Potri.004G150300.1	Potri.006G005500.1	0.701423
1	Potri.004G150300.1	Potri.016G113700.1	0.706605
1	Potri.004G150300.1	Potri.010G185800.1	0.710873
1	Potri.004G150300.1	Potri.012G052300.1	0.812252
1	Potri.004G150300.1	Potri.002G162800.1	0.757295
1	Potri.004G150300.1	Potri.009G043800.1	0.730769
1	Potri.004G150300.1	Potri.003G141700.1	0.767452
1	Potri.004G150300.1	Potri.010G171500.1	0.844144
1	Potri.004G150300.1	Potri.013G161000.1	0.713133
1	Potri.004G150300.1	Potri.006G180200.1	0.796344
1	Potri.004G150300.1	Potri.012G068500.1	0.777218
1	Potri.004G150300.1	Potri.018G113400.1	0.73075
1	Potri.001G463200.1	Potri.014G154900.1	0.750692
1	Potri.001G463200.1	Potri.010G068500.1	0.770825
1	Potri.001G463200.1	Potri.008G195100.1	0.760053
1	Potri.001G463200.1	Potri.015G054600.1	0.726352
1	Potri.001G463200.1	Potri.006G051100.1	0.750603
1	Potri.001G463200.1	Potri.001G438600.1	0.789705
1	Potri.001G463200.1	Potri.014G155800.1	0.746624
1	Potri.001G463200.1	Potri.016G025000.1	0.845523
1	Potri.001G463200.1	Potri.015G062100.1	0.785168
1	Potri.001G463200.1	Potri.009G081600.1	0.816805
1	Potri.001G463200.1	Potri.006G254200.1	0.829015
1	Potri.001G463200.1	Potri.002G023600.1	0.833116
1	Potri.001G463200.1	Potri.011G079500.1	0.758246
1	Potri.001G463200.1	Potri.005G239200.1	0.748176
1	Potri.001G463200.1	Potri.005G239300.1	0.775466
1	Potri.001G463200.1	Potri.001G346200.1	0.725394
1	Potri.001G463200.1	Potri.013G067200.1	0.775233
1	Potri.001G463200.1	Potri.002G221400.1	0.769829
1	Potri.001G463200.1	Potri.019G063100.1	0.777506
1	Potri.001G463200.1	Potri.016G115200.1	0.73845
1	Potri.001G463200.1	Potri.016G136600.1	0.717838
1	Potri.001G463200.1	Potri.001G081500.1	0.810428
1	Potri.001G463200.1	Potri.015G062200.1	0.83009
1	Potri.001G463200.1	Potri.002G107800.1	0.759737
1	Potri.001G463200.1	Potri.014G106400.1	0.813797
1	Potri.001G463200.1	Potri.014G178000.1	0.716416
1	Potri.001G463200.1	Potri.004G031500.1	0.820088
1	Potri.001G463200.1	Potri.014G162200.1	0.708551
1	Potri.001G463200.1	Potri.018G073500.1	0.745493
1	Potri.001G463200.1	Potri.001G396600.1	0.819142
1	Potri.001G463200.1	Potri.009G057100.1	0.785229
1	Potri.001G463200.1	Potri.001G110200.1	0.806691
1	Potri.001G463200.1	Potri.002G185300.1	0.781463
1	Potri.001G463200.1	Potri.013G006100.1	0.841243
1	Potri.001G463200.1	Potri.008G204900.1	0.8142
1	Potri.001G463200.1	Potri.008G067300.1	0.784425
1	Potri.001G463200.1	Potri.004G140500.1	0.827152
1	Potri.001G463200.1	Potri.003G015200.1	0.803238
1	Potri.001G463200.1	Potri.006G044700.1	0.715978
1	Potri.001G463200.1	Potri.011G168700.1	0.815963
1	Potri.001G463200.1	Potri.008G117200.1	0.710173
1	Potri.001G463200.1	Potri.001G350900.1	0.775671
1	Potri.001G463200.1	Potri.006G210000.1	0.840934
1	Potri.001G463200.1	Potri.013G105500.1	0.705736
1	Potri.001G463200.1	Potri.015G135400.1	0.823181
1	Potri.001G463200.1	Potri.002G114900.1	0.778337
1	Potri.001G463200.1	Potri.002G112500.1	0.723406
1	Potri.001G463200.1	Potri.016G027600.1	0.861087
1	Potri.001G463200.1	Potri.006G211500.1	0.805744
1	Potri.001G463200.1	Potri.003G089300.1	0.822608
1	Potri.001G463200.1	Potri.019G074800.1	0.722677
1	Potri.001G463200.1	Potri.013G029000.1	0.831191
1	Potri.001G463200.1	Potri.001G329500.1	0.839951
1	Potri.001G463200.1	Potri.004G164200.1	0.752828
1	Potri.001G463200.1	Potri.T081100.1	0.820539
1	Potri.001G463200.1	Potri.001G141300.1	0.808095
1	Potri.001G463200.1	Potri.010G230900.1	0.819352
1	Potri.001G463200.1	Potri.008G206200.1	0.711908
1	Potri.001G463200.1	Potri.007G105900.1	0.851575
1	Potri.001G463200.1	Potri.001G346700.1	0.750737
1	Potri.001G463200.1	Potri.005G246100.1	0.812006
1	Potri.001G463200.1	Potri.013G089600.1	0.782661
1	Potri.001G463200.1	Potri.008G121100.1	0.832356
1	Potri.001G463200.1	Potri.002G253800.1	0.83489
1	Potri.001G463200.1	Potri.017G028300.1	0.723731
1	Potri.001G463200.1	Potri.006G017500.1	0.881039
1	Potri.001G463200.1	Potri.006G222300.1	0.792094
1	Potri.001G463200.1	Potri.005G245700.1	0.881374
1	Potri.001G463200.1	Potri.011G080900.1	0.725018
1	Potri.001G463200.1	Potri.013G135500.1	0.835568
1	Potri.001G463200.1	Potri.013G128700.1	0.741854
1	Potri.001G463200.1	Potri.013G128200.1	0.767881
1	Potri.001G463200.1	Potri.007G044300.1	0.75951
1	Potri.001G463200.1	Potri.009G137600.1	0.725966
1	Potri.001G463200.1	Potri.011G112700.1	0.718516
1	Potri.001G463200.1	Potri.008G167400.1	0.804243
1	Potri.001G463200.1	Potri.009G156900.1	0.85302
1	Potri.001G463200.1	Potri.002G088300.1	0.76714
1	Potri.001G463200.1	Potri.016G084000.1	0.823738
1	Potri.001G463200.1	Potri.002G256400.1	0.854279
1	Potri.001G463200.1	Potri.001G262300.1	0.789047
1	Potri.001G463200.1	Potri.001G253300.1	0.784327
1	Potri.001G463200.1	Potri.008G171000.1	0.728338
1	Potri.001G463200.1	Potri.011G142200.1	0.775371
1	Potri.001G463200.1	Potri.008G058500.1	0.794188
1	Potri.001G463200.1	Potri.001G075500.1	0.789863
1	Potri.001G463200.1	Potri.006G139600.1	0.851791
1	Potri.001G463200.1	Potri.015G074700.1	0.825861
1	Potri.001G463200.1	Potri.001G350500.1	0.788681
1	Potri.001G463200.1	Potri.001G468100.1	0.774138
1	Potri.001G463200.1	Potri.012G105300.1	0.790405
1	Potri.001G463200.1	Potri.008G172100.1	0.864304
1	Potri.001G463200.1	Potri.010G221100.1	0.842853
1	Potri.001G463200.1	Potri.010G166800.1	0.744883
1	Potri.001G463200.1	Potri.008G151600.1	0.807478
1	Potri.001G463200.1	Potri.003G020400.1	0.828418
1	Potri.001G463200.1	Potri.018G026500.1	0.847356
1	Potri.001G463200.1	Potri.006G255600.1	0.833403
1	Potri.001G463200.1	Potri.013G070100.1	0.750597
1	Potri.001G463200.1	Potri.010G053600.1	0.865433
1	Potri.001G463200.1	Potri.006G165600.1	0.740174
1	Potri.001G463200.1	Potri.006G276400.1	0.864738
1	Potri.001G463200.1	Potri.006G067600.1	0.81536
1	Potri.001G463200.1	Potri.008G010400.1	0.803889
1	Potri.001G463200.1	Potri.013G053100.1	0.788821
1	Potri.001G463200.1	Potri.005G172600.1	0.704827
1	Potri.001G463200.1	Potri.003G099400.1	0.793061
1	Potri.001G463200.1	Potri.001G015400.1	0.74513
1	Potri.001G463200.1	Potri.016G143100.1	0.772146
1	Potri.001G463200.1	Potri.010G193300.1	0.787887
1	Potri.001G463200.1	Potri.002G052400.1	0.775013
1	Potri.001G463200.1	Potri.010G066900.1	0.760091
1	Potri.001G463200.1	Potri.002G166800.1	0.841941
1	Potri.001G463200.1	Potri.010G087300.1	0.801461
1	Potri.001G463200.1	Potri.009G124100.1	0.789821
1	Potri.001G463200.1	Potri.003G192800.1	0.853143
1	Potri.001G463200.1	Potri.008G063800.1	0.814685
1	Potri.001G463200.1	Potri.001G088300.1	0.852892
1	Potri.001G463200.1	Potri.008G169100.1	0.826011
1	Potri.001G463200.1	Potri.001G210000.1	0.852387
1	Potri.001G463200.1	Potri.018G109700.1	0.801311
1	Potri.001G463200.1	Potri.018G027600.1	0.802482
1	Potri.001G463200.1	Potri.010G052000.1	0.831565
1	Potri.001G463200.1	Potri.003G052500.1	0.812504
1	Potri.001G463200.1	Potri.005G254100.1	0.846975
1	Potri.001G463200.1	Potri.005G206700.1	0.823184
1	Potri.001G463200.1	Potri.007G052000.1	0.727942
1	Potri.001G463200.1	Potri.006G087700.1	0.788953
1	Potri.001G463200.1	Potri.001G066400.1	0.748836
1	Potri.001G463200.1	Potri.005G063300.1	0.778048
1	Potri.001G463200.1	Potri.014G153000.1	0.815597
1	Potri.001G463200.1	Potri.006G137500.1	0.768097
1	Potri.001G463200.1	Potri.012G112400.1	0.814765
1	Potri.001G463200.1	Potri.005G130400.1	0.816462
1	Potri.001G463200.1	Potri.018G065200.1	0.830644
1	Potri.001G463200.1	Potri.001G151300.1	0.790836
1	Potri.001G463200.1	Potri.006G059200.1	0.845243
1	Potri.001G463200.1	Potri.011G140100.1	0.823628
1	Potri.001G463200.1	Potri.015G054100.1	0.817217
1	Potri.001G463200.1	Potri.014G167300.1	0.836802
1	Potri.001G463200.1	Potri.006G088200.1	0.817314
1	Potri.001G463200.1	Potri.007G082500.1	0.783255
1	Potri.001G463200.1	Potri.T091100.1	0.83979
1	Potri.001G463200.1	Potri.007G027400.1	0.858151
1	Potri.001G463200.1	Potri.004G160800.1	0.710996
1	Potri.001G463200.1	Potri.005G115000.1	0.783998
1	Potri.001G463200.1	Potri.018G097500.1	0.783374
1	Potri.001G463200.1	Potri.008G002900.1	0.760889
1	Potri.001G463200.1	Potri.006G265400.1	0.736024
1	Potri.001G463200.1	Potri.001G375800.1	0.716905
1	Potri.001G463200.1	Potri.008G116800.1	0.773072
1	Potri.001G463200.1	Potri.015G108100.1	0.792027
1	Potri.001G463200.1	Potri.004G199400.1	0.839634
1	Potri.001G463200.1	Potri.001G256900.1	0.823447
1	Potri.001G463200.1	Potri.001G365600.1	0.813036
1	Potri.001G463200.1	Potri.001G415400.1	0.832376
1	Potri.001G463200.1	Potri.018G068300.1	0.767885
1	Potri.001G463200.1	Potri.001G184000.1	0.813201
1	Potri.001G463200.1	Potri.001G394400.1	0.731221
1	Potri.001G463200.1	Potri.019G054800.1	0.840475
1	Potri.001G463200.1	Potri.005G161900.1	0.765971
1	Potri.001G463200.1	Potri.014G148500.1	0.839111
1	Potri.001G463200.1	Potri.011G010300.1	0.76358
1	Potri.001G463200.1	Potri.014G037000.1	0.80866
1	Potri.001G463200.1	Potri.005G079700.1	0.8013
1	Potri.001G463200.1	Potri.009G131300.1	0.816446
1	Potri.001G463200.1	Potri.001G114800.1	0.760417
1	Potri.001G463200.1	Potri.018G056200.1	0.789223
1	Potri.001G463200.1	Potri.007G093700.1	0.813401
1	Potri.001G463200.1	Potri.014G029700.1	0.774359
1	Potri.001G463200.1	Potri.007G106500.1	0.817815
1	Potri.001G463200.1	Potri.001G340800.1	0.706593
1	Potri.001G463200.1	Potri.014G172400.1	0.838716
1	Potri.001G463200.1	Potri.016G090700.1	0.771536
1	Potri.001G463200.1	Potri.001G137900.1	0.777932
1	Potri.001G463200.1	Potri.003G171500.1	0.73341
1	Potri.001G463200.1	Potri.005G038700.1	0.850504
1	Potri.001G463200.1	Potri.006G099500.1	0.824142
1	Potri.001G463200.1	Potri.014G138200.1	0.712196
1	Potri.001G463200.1	Potri.001G407100.1	0.788696
1	Potri.001G463200.1	Potri.016G108900.1	0.847289
1	Potri.001G463200.1	Potri.005G112900.1	0.833854
1	Potri.001G463200.1	Potri.014G096500.1	0.768826
1	Potri.001G463200.1	Potri.018G104000.1	0.72642
1	Potri.001G463200.1	Potri.007G095200.1	0.837638
1	Potri.001G463200.1	Potri.002G063400.1	0.734435
1	Potri.001G463200.1	Potri.013G078600.1	0.714742
1	Potri.001G463200.1	Potri.001G351400.1	0.863693
1	Potri.001G463200.1	Potri.005G254900.1	0.752786
1	Potri.001G463200.1	Potri.019G073900.1	0.881103
1	Potri.001G463200.1	Potri.009G037000.1	0.834406
1	Potri.001G463200.1	Potri.005G049000.1	0.859577
1	Potri.001G463200.1	Potri.006G163100.1	0.740352
1	Potri.001G463200.1	Potri.003G121600.1	0.830397
1	Potri.001G463200.1	Potri.001G136900.1	0.724359
1	Potri.001G463200.1	Potri.001G420900.1	0.860464
1	Potri.001G463200.1	Potri.001G249600.1	0.813159
1	Potri.001G463200.1	Potri.014G045600.1	0.801709
1	Potri.001G463200.1	Potri.014G175600.1	0.829167
1	Potri.001G463200.1	Potri.009G096800.1	0.722366
1	Potri.001G463200.1	Potri.011G119500.1	0.715256
1	Potri.001G463200.1	Potri.018G053600.1	0.701068
1	Potri.001G463200.1	Potri.006G229200.1	0.788419
1	Potri.001G463200.1	Potri.018G102500.1	0.789603
1	Potri.001G463200.1	Potri.002G248800.1	0.704362
1	Potri.001G463200.1	Potri.015G108200.1	0.778422
1	Potri.001G463200.1	Potri.008G120400.1	0.702346
1	Potri.001G463200.1	Potri.016G136100.1	0.81941
1	Potri.001G463200.1	Potri.012G070600.1	0.722827
1	Potri.001G463200.1	Potri.015G065300.1	0.713173
1	Potri.001G463200.1	Potri.003G119200.1	0.851049
1	Potri.001G463200.1	Potri.001G100300.1	0.784834
1	Potri.001G463200.1	Potri.004G045700.1	0.829181
1	Potri.001G463200.1	Potri.005G049500.1	0.720062
1	Potri.001G463200.1	Potri.001G201500.1	0.78997
1	Potri.001G463200.1	Potri.011G083100.1	0.704311
1	Potri.001G463200.1	Potri.009G050100.1	0.845264
1	Potri.001G463200.1	Potri.004G183100.1	0.8648
1	Potri.001G463200.1	Potri.019G089700.1	0.819999
1	Potri.001G463200.1	Potri.001G436300.1	0.766976
1	Potri.001G463200.1	Potri.005G183000.1	0.839641
1	Potri.001G463200.1	Potri.010G042500.1	0.806212
1	Potri.001G463200.1	Potri.008G157400.1	0.781138
1	Potri.001G463200.1	Potri.014G098600.1	0.757481
1	Potri.001G463200.1	Potri.014G105800.1	0.849263
1	Potri.001G463200.1	Potri.018G083900.1	0.844143
1	Potri.001G463200.1	Potri.008G190900.1	0.710159
1	Potri.001G463200.1	Potri.015G069100.1	0.762255
1	Potri.001G463200.1	Potri.007G080600.1	0.800976
1	Potri.001G463200.1	Potri.015G052200.1	0.836519
1	Potri.001G463200.1	Potri.009G077900.1	0.702516
1	Potri.001G463200.1	Potri.002G072400.1	0.820076
1	Potri.001G463200.1	Potri.014G133400.1	0.7272
1	Potri.001G463200.1	Potri.013G020800.1	0.798295
1	Potri.001G463200.1	Potri.004G072900.1	0.799692
1	Potri.001G463200.1	Potri.009G163200.1	0.804203
1	Potri.001G463200.1	Potri.001G083300.1	0.75475
1	Potri.001G463200.1	Potri.008G090500.1	0.804553
1	Potri.001G463200.1	Potri.001G450800.1	0.790986
1	Potri.001G463200.1	Potri.015G088500.1	0.813035
1	Potri.001G463200.1	Potri.006G060100.1	0.782267
1	Potri.001G463200.1	Potri.010G008200.1	0.783162
1	Potri.001G463200.1	Potri.001G091300.1	0.795397
1	Potri.001G463200.1	Potri.010G248700.1	0.748032
1	Potri.001G463200.1	Potri.015G065900.1	0.750787
1	Potri.001G463200.1	Potri.001G385100.1	0.804072
1	Potri.001G463200.1	Potri.012G144300.1	0.803446
1	Potri.001G463200.1	Potri.012G068800.1	0.792818
1	Potri.001G463200.1	Potri.014G057200.1	0.772299
1	Potri.001G463200.1	Potri.018G081700.1	0.70679
1	Potri.001G463200.1	Potri.003G089900.1	0.747331
1	Potri.001G463200.1	Potri.004G061200.1	0.829727
1	Potri.001G463200.1	Potri.018G102700.1	0.838466
1	Potri.001G463200.1	Potri.011G064800.1	0.819916
1	Potri.001G463200.1	Potri.003G052200.1	0.790631
1	Potri.001G463200.1	Potri.006G183900.1	0.724381
1	Potri.001G463200.1	Potri.017G138900.1	0.705867
1	Potri.001G463200.1	Potri.012G058700.1	0.705104
1	Potri.001G463200.1	Potri.005G010300.1	0.839317
1	Potri.001G463200.1	Potri.005G083200.1	0.783996
1	Potri.001G463200.1	Potri.005G196100.1	0.702924
1	Potri.001G463200.1	Potri.001G044300.1	0.732795
1	Potri.001G463200.1	Potri.018G015700.1	0.781291
1	Potri.001G463200.1	Potri.006G189900.1	0.801725
1	Potri.001G463200.1	Potri.013G044900.1	0.845265
1	Potri.001G463200.1	Potri.002G083500.1	0.808426
1	Potri.001G463200.1	Potri.001G404700.1	0.743538
1	Potri.001G463200.1	Potri.003G171800.1	0.719921
1	Potri.001G463200.1	Potri.005G258600.1	0.760199
1	Potri.001G463200.1	Potri.005G010700.1	0.82298
1	Potri.001G463200.1	Potri.008G147600.1	0.827347
1	Potri.001G463200.1	Potri.003G155100.1	0.701428
1	Potri.001G463200.1	Potri.019G048900.1	0.789134
1	Potri.001G463200.1	Potri.011G032900.1	0.795035
1	Potri.001G463200.1	Potri.008G047800.1	0.721328
1	Potri.001G463200.1	Potri.004G166600.1	0.708987
1	Potri.001G463200.1	Potri.010G200500.1	0.755819
1	Potri.001G463200.1	Potri.001G056700.1	0.792338
1	Potri.001G463200.1	Potri.006G246500.1	0.750172
1	Potri.001G463200.1	Potri.006G220800.1	0.725829
1	Potri.001G463200.1	Potri.008G135400.1	0.769563
1	Potri.001G463200.1	Potri.004G218400.1	0.845109
1	Potri.001G463200.1	Potri.005G206200.1	0.849071
1	Potri.001G463200.1	Potri.019G043300.1	0.855176
1	Potri.001G463200.1	Potri.008G084500.1	0.804831
1	Potri.001G463200.1	Potri.010G110100.1	0.783243
1	Potri.001G463200.1	Potri.006G069900.1	0.714976
1	Potri.001G463200.1	Potri.010G065600.1	0.832258
1	Potri.001G463200.1	Potri.007G033700.1	0.754507
1	Potri.001G463200.1	Potri.006G221100.1	0.807595
1	Potri.001G463200.1	Potri.009G059800.1	0.824308
1	Potri.001G463200.1	Potri.010G210200.1	0.805991
1	Potri.001G463200.1	Potri.008G117600.1	0.738219
1	Potri.001G463200.1	Potri.019G071900.1	0.812386
1	Potri.001G463200.1	Potri.017G099600.1	0.850559
1	Potri.001G463200.1	Potri.003G124200.1	0.739413
1	Potri.001G463200.1	Potri.002G154600.1	0.7777
1	Potri.001G463200.1	Potri.001G202000.1	0.734125
1	Potri.001G463200.1	Potri.013G160600.1	0.795546
1	Potri.001G463200.1	Potri.002G071000.1	0.77351
1	Potri.001G463200.1	Potri.010G078800.1	0.792132
1	Potri.001G463200.1	Potri.001G011700.1	0.756257
1	Potri.001G463200.1	Potri.001G037300.1	0.738501
1	Potri.001G463200.1	Potri.001G035200.1	0.793042
1	Potri.001G463200.1	Potri.001G056500.1	0.747052
1	Potri.001G463200.1	Potri.001G090800.1	0.758588
1	Potri.001G463200.1	Potri.001G344800.1	0.845212
1	Potri.001G463200.1	Potri.001G340900.1	0.829954
1	Potri.001G463200.1	Potri.001G361800.1	0.705121
1	Potri.001G463200.1	Potri.002G153100.1	0.794296
1	Potri.001G463200.1	Potri.014G119700.1	0.712442
1	Potri.001G463200.1	Potri.017G118900.1	0.726514
1	Potri.001G463200.1	Potri.003G058800.1	0.709887
1	Potri.001G463200.1	Potri.003G113500.1	0.848195
1	Potri.001G463200.1	Potri.004G102100.1	0.714047
1	Potri.001G463200.1	Potri.004G120300.1	0.829656
1	Potri.001G463200.1	Potri.004G122600.1	0.814474
1	Potri.001G463200.1	Potri.004G150600.1	0.74338
1	Potri.001G463200.1	Potri.009G155300.1	0.846151
1	Potri.001G463200.1	Potri.009G122500.1	0.739346
1	Potri.001G463200.1	Potri.009G116200.1	0.768523
1	Potri.001G463200.1	Potri.009G099600.1	0.828792
1	Potri.001G463200.1	Potri.009G080800.1	0.76197
1	Potri.001G463200.1	Potri.005G070700.1	0.703814
1	Potri.001G463200.1	Potri.005G073900.1	0.704802
1	Potri.001G463200.1	Potri.005G084400.1	0.810538
1	Potri.001G463200.1	Potri.005G137400.1	0.731127
1	Potri.001G463200.1	Potri.005G255500.1	0.763685
1	Potri.001G463200.1	Potri.006G109700.1	0.783611
1	Potri.001G463200.1	Potri.016G138500.1	0.813972
1	Potri.001G463200.1	Potri.006G176500.1	0.706935
1	Potri.001G463200.1	Potri.006G221900.1	0.822085
1	Potri.001G463200.1	Potri.006G264800.1	0.738827
1	Potri.001G463200.1	Potri.007G134600.1	0.725336
1	Potri.001G463200.1	Potri.007G100800.1	0.701276
1	Potri.001G463200.1	Potri.007G071300.1	0.859878
1	Potri.001G463200.1	Potri.008G034900.1	0.708083
1	Potri.001G463200.1	Potri.010G022400.1	0.742406
1	Potri.001G463200.1	Potri.010G062300.1	0.729268
1	Potri.001G463200.1	Potri.010G046300.1	0.784461
1	Potri.001G463200.1	Potri.010G127200.1	0.767971
1	Potri.001G463200.1	Potri.010G158800.1	0.763578
1	Potri.001G463200.1	Potri.010G170300.1	0.746798
1	Potri.001G463200.1	Potri.002G012000.1	0.813609
1	Potri.001G463200.1	Potri.011G009600.1	0.778185
1	Potri.001G463200.1	Potri.011G083300.1	0.754924
1	Potri.001G463200.1	Potri.011G097800.1	0.830313
1	Potri.001G463200.1	Potri.011G132500.1	0.738732
1	Potri.001G463200.1	Potri.012G133900.1	0.788676
1	Potri.001G463200.1	Potri.009G043600.1	0.75836
1	Potri.001G463200.1	Potri.013G064700.1	0.718791
1	Potri.001G463200.1	Potri.013G070500.1	0.814903
1	Potri.001G463200.1	Potri.013G070700.1	0.705535
1	Potri.001G463200.1	Potri.013G092900.1	0.751633
1	Potri.001G463200.1	Potri.014G078800.1	0.742363
1	Potri.001G463200.1	Potri.014G112300.1	0.777042
1	Potri.001G463200.1	Potri.014G166800.1	0.760255
1	Potri.001G463200.1	Potri.019G087300.1	0.874556
1	Potri.001G463200.1	Potri.015G006900.1	0.811179
1	Potri.001G463200.1	Potri.006G278300.1	0.759942
1	Potri.001G463200.1	Potri.015G132100.1	0.707594
1	Potri.001G463200.1	Potri.016G036900.1	0.77811
1	Potri.001G463200.1	Potri.016G040200.1	0.794539
1	Potri.001G463200.1	Potri.016G068300.1	0.73542
1	Potri.001G463200.1	Potri.016G085300.1	0.761355
1	Potri.001G463200.1	Potri.016G107000.1	0.789191
1	Potri.001G463200.1	Potri.017G042900.1	0.727009
1	Potri.001G463200.1	Potri.017G070800.1	0.847221
1	Potri.001G463200.1	Potri.004G098100.1	0.704737
1	Potri.001G463200.1	Potri.013G105200.1	0.750755
1	Potri.001G463200.1	Potri.003G089600.1	0.768311
1	Potri.001G463200.1	Potri.011G052200.1	0.814349
1	Potri.001G463200.1	Potri.019G063900.1	0.79163
1	Potri.001G463200.1	Potri.016G002300.1	0.731539
1	Potri.001G463200.1	Potri.011G164100.1	0.75457
1	Potri.001G463200.1	Potri.013G125600.1	0.758483
1	Potri.001G463200.1	Potri.001G393700.1	0.712273
1	Potri.001G463200.1	Potri.009G062500.1	0.850575
1	Potri.001G463200.1	Potri.001G135400.1	0.837644
1	Potri.001G463200.1	Potri.013G102000.1	0.818013
1	Potri.001G463200.1	Potri.003G030100.1	0.730398
1	Potri.001G463200.1	Potri.003G031800.1	0.735586
1	Potri.001G463200.1	Potri.015G129600.1	0.779917
1	Potri.001G463200.1	Potri.005G106500.1	0.743507
1	Potri.001G463200.1	Potri.002G000200.1	0.755795
1	Potri.001G463200.1	Potri.008G159400.1	0.762972
1	Potri.001G463200.1	Potri.005G046700.1	0.741869
1	Potri.001G463200.1	Potri.001G152200.1	0.857376
1	Potri.001G463200.1	Potri.008G041000.1	0.735498
1	Potri.001G463200.1	Potri.001G374900.1	0.705022
1	Potri.001G463200.1	Potri.009G141300.1	0.724853
1	Potri.001G463200.1	Potri.013G047000.1	0.812219
1	Potri.001G463200.1	Potri.010G063300.1	0.711724
1	Potri.001G463200.1	Potri.006G086800.1	0.704911
1	Potri.001G463200.1	Potri.001G053700.1	0.804346
1	Potri.001G463200.1	Potri.001G309300.1	0.756255
1	Potri.001G463200.1	Potri.002G053000.1	0.829887
1	Potri.001G463200.1	Potri.005G209500.1	0.858468
1	Potri.001G463200.1	Potri.012G090200.1	0.78539
1	Potri.001G463200.1	Potri.015G086500.1	0.814252
1	Potri.001G463200.1	Potri.004G209400.1	0.762603
1	Potri.001G463200.1	Potri.007G034300.1	0.705465
1	Potri.001G463200.1	Potri.010G145000.1	0.72324
1	Potri.001G463200.1	Potri.003G058500.1	0.812282
1	Potri.001G463200.1	Potri.009G155700.1	0.711865
1	Potri.001G463200.1	Potri.014G169300.1	0.740341
1	Potri.001G463200.1	Potri.009G052500.1	0.77687
1	Potri.001G463200.1	Potri.008G045800.1	0.870185
1	Potri.001G463200.1	Potri.010G215900.1	0.833123
1	Potri.001G463200.1	Potri.004G100000.1	0.813704
1	Potri.001G463200.1	Potri.002G055700.1	0.832804
1	Potri.001G463200.1	Potri.019G083400.1	0.797926
1	Potri.001G463200.1	Potri.010G127300.1	0.800505
1	Potri.001G463200.1	Potri.002G196100.1	0.773894
1	Potri.001G463200.1	Potri.013G112900.1	0.753473
1	Potri.001G463200.1	Potri.008G118700.1	0.755695
1	Potri.001G463200.1	Potri.019G118500.1	0.857877
1	Potri.001G463200.1	Potri.006G119800.1	0.713273
1	Potri.001G463200.1	Potri.017G001600.1	0.776711
1	Potri.001G463200.1	Potri.001G134000.1	0.766176
1	Potri.001G463200.1	Potri.019G041400.1	0.737737
1	Potri.001G463200.1	Potri.002G228600.1	0.771598
1	Potri.001G463200.1	Potri.014G154000.1	0.849445
1	Potri.001G463200.1	Potri.004G053400.1	0.863776
1	Potri.001G463200.1	Potri.014G039600.1	0.79059
1	Potri.001G463200.1	Potri.002G132200.1	0.782759
1	Potri.001G463200.1	Potri.014G137300.1	0.771927
1	Potri.001G463200.1	Potri.010G217500.1	0.763353
1	Potri.001G463200.1	Potri.006G096700.1	0.801809
1	Potri.001G463200.1	Potri.014G142200.1	0.787085
1	Potri.001G463200.1	Potri.005G100400.1	0.735545
1	Potri.001G463200.1	Potri.002G029900.1	0.778823
1	Potri.001G463200.1	Potri.010G176400.1	0.774524
1	Potri.001G463200.1	Potri.001G068300.1	0.788925
1	Potri.001G463200.1	Potri.006G034300.1	0.839235
1	Potri.001G463200.1	Potri.001G471900.1	0.764235
1	Potri.001G463200.1	Potri.008G153200.1	0.847163
1	Potri.001G463200.1	Potri.014G140500.1	0.84131
1	Potri.001G463200.1	Potri.015G010700.1	0.741122
1	Potri.001G463200.1	Potri.003G099600.1	0.812254
1	Potri.001G463200.1	Potri.009G111400.1	0.829755
1	Potri.001G463200.1	Potri.015G036500.1	0.850693
1	Potri.001G463200.1	Potri.017G050900.1	0.773756
1	Potri.001G463200.1	Potri.019G034100.1	0.789245
1	Potri.001G463200.1	Potri.008G031700.1	0.832419
1	Potri.001G463200.1	Potri.005G256600.1	0.820221
1	Potri.001G463200.1	Potri.003G222200.1	0.870183
1	Potri.001G463200.1	Potri.006G185400.1	0.741335
1	Potri.001G463200.1	Potri.009G047700.1	0.793055
1	Potri.001G463200.1	Potri.013G109000.1	0.762791
1	Potri.001G463200.1	Potri.006G194600.1	0.707581
1	Potri.001G463200.1	Potri.017G073000.1	0.830833
1	Potri.001G463200.1	Potri.006G102100.1	0.709277
1	Potri.001G463200.1	Potri.013G085300.1	0.804885
1	Potri.001G463200.1	Potri.001G022500.1	0.810273
1	Potri.001G463200.1	Potri.004G175800.1	0.853127
1	Potri.001G463200.1	Potri.006G123600.1	0.747234
1	Potri.001G463200.1	Potri.009G029100.1	0.758292
1	Potri.001G463200.1	Potri.001G237800.1	0.837073
1	Potri.001G463200.1	Potri.005G186800.1	0.807491
1	Potri.001G463200.1	Potri.002G073000.1	0.818958
1	Potri.001G463200.1	Potri.011G057800.1	0.852724
1	Potri.001G463200.1	Potri.001G458600.1	0.714656
1	Potri.001G463200.1	Potri.014G102400.1	0.806764
1	Potri.001G463200.1	Potri.008G181900.1	0.801257
1	Potri.001G463200.1	Potri.007G128200.1	0.842098
1	Potri.001G463200.1	Potri.010G186800.1	0.788452
1	Potri.001G463200.1	Potri.002G016000.1	0.795946
1	Potri.001G463200.1	Potri.001G143400.1	0.70494
1	Potri.001G463200.1	Potri.005G094700.1	0.792365
1	Potri.001G463200.1	Potri.011G031300.1	0.809396
1	Potri.001G463200.1	Potri.014G169200.1	0.806724
1	Potri.001G463200.1	Potri.007G057200.1	0.844373
1	Potri.001G463200.1	Potri.003G040800.1	0.848156
1	Potri.001G463200.1	Potri.002G044300.1	0.818858
1	Potri.001G463200.1	Potri.001G144800.1	0.80392
1	Potri.001G463200.1	Potri.001G416400.1	0.85796
1	Potri.001G463200.1	Potri.006G195100.1	0.706576
1	Potri.001G463200.1	Potri.014G093900.1	0.819474
1	Potri.001G463200.1	Potri.018G076600.1	0.797741
1	Potri.001G463200.1	Potri.016G140000.1	0.767487
1	Potri.001G463200.1	Potri.018G028500.1	0.748626
1	Potri.001G463200.1	Potri.017G072800.1	0.745873
1	Potri.001G463200.1	Potri.004G068600.1	0.725609
1	Potri.001G463200.1	Potri.006G202000.1	0.730209
1	Potri.001G463200.1	Potri.010G161400.1	0.794492
1	Potri.001G463200.1	Potri.001G257400.1	0.745704
1	Potri.001G463200.1	Potri.004G033400.1	0.818738
1	Potri.001G463200.1	Potri.002G033300.1	0.863509
1	Potri.001G463200.1	Potri.014G172800.1	0.756612
1	Potri.001G463200.1	Potri.014G118500.1	0.78799
1	Potri.001G463200.1	Potri.013G017200.1	0.755857
1	Potri.001G463200.1	Potri.015G104500.1	0.758053
1	Potri.001G463200.1	Potri.010G130800.1	0.723193
1	Potri.001G463200.1	Potri.006G125700.1	0.802363
1	Potri.001G463200.1	Potri.008G113600.1	0.819089
1	Potri.001G463200.1	Potri.006G197600.1	0.760619
1	Potri.001G463200.1	Potri.003G005800.1	0.743444
1	Potri.001G463200.1	Potri.009G134100.1	0.750335
1	Potri.001G463200.1	Potri.004G090400.1	0.764718
1	Potri.001G463200.1	Potri.010G117200.1	0.700907
1	Potri.001G463200.1	Potri.004G217000.1	0.828555
1	Potri.001G463200.1	Potri.004G152900.1	0.737941
1	Potri.001G463200.1	Potri.015G097700.1	0.701572
1	Potri.001G463200.1	Potri.008G066500.1	0.765677
1	Potri.001G463200.1	Potri.004G162400.1	0.826057
1	Potri.001G463200.1	Potri.005G063600.1	0.730891
1	Potri.001G463200.1	Potri.006G049100.1	0.798092
1	Potri.001G463200.1	Potri.012G020700.1	0.844034
1	Potri.001G463200.1	Potri.015G008000.1	0.804581
1	Potri.001G463200.1	Potri.013G117000.1	0.798421
1	Potri.001G463200.1	Potri.008G153400.1	0.798416
1	Potri.001G463200.1	Potri.005G058400.1	0.833453
1	Potri.001G463200.1	Potri.001G244800.1	0.88498
1	Potri.001G463200.1	Potri.001G289400.1	0.734058
1	Potri.001G463200.1	Potri.010G176100.1	0.789604
1	Potri.001G463200.1	Potri.002G194500.1	0.73951
1	Potri.001G463200.1	Potri.001G262400.1	0.783984
1	Potri.001G463200.1	Potri.006G165800.1	0.852847
1	Potri.001G463200.1	Potri.001G346100.1	0.88004
1	Potri.001G463200.1	Potri.010G015200.1	0.726812
1	Potri.001G463200.1	Potri.014G085700.1	0.81878
1	Potri.001G463200.1	Potri.001G292000.1	0.805011
1	Potri.001G463200.1	Potri.010G093300.1	0.847109
1	Potri.001G463200.1	Potri.007G074000.1	0.887742
1	Potri.001G463200.1	Potri.017G090100.1	0.746753
1	Potri.001G463200.1	Potri.001G132000.1	0.854084
1	Potri.001G463200.1	Potri.012G048300.1	0.83384
1	Potri.001G463200.1	Potri.016G096600.1	0.800207
1	Potri.001G463200.1	Potri.014G165100.1	0.777631
1	Potri.001G463200.1	Potri.001G152600.1	0.705439
1	Potri.001G463200.1	Potri.006G021100.1	0.755859
1	Potri.001G463200.1	Potri.009G104900.1	0.774094
1	Potri.001G463200.1	Potri.014G175700.1	0.766075
1	Potri.001G463200.1	Potri.010G200000.1	0.797897
1	Potri.001G463200.1	Potri.004G147300.1	0.846608
1	Potri.001G463200.1	Potri.002G220200.1	0.796046
1	Potri.001G463200.1	Potri.010G045100.1	0.767475
1	Potri.001G463200.1	Potri.008G187400.1	0.775684
1	Potri.001G463200.1	Potri.005G184700.1	0.702413
1	Potri.001G463200.1	Potri.015G146600.1	0.737883
1	Potri.001G463200.1	Potri.001G390800.1	0.723697
1	Potri.001G463200.1	Potri.013G026400.1	0.843973
1	Potri.001G463200.1	Potri.006G060400.1	0.705117
1	Potri.001G463200.1	Potri.001G348900.1	0.759167
1	Potri.001G463200.1	Potri.005G179800.1	0.705486
1	Potri.001G463200.1	Potri.003G112900.1	0.856966
1	Potri.001G463200.1	Potri.016G092300.1	0.771046
1	Potri.001G463200.1	Potri.010G255500.1	0.76348
1	Potri.001G463200.1	Potri.001G204300.1	0.77182
1	Potri.001G463200.1	Potri.012G120500.1	0.73075
1	Potri.001G463200.1	Potri.002G180400.1	0.802434
1	Potri.001G463200.1	Potri.010G089400.1	0.817294
1	Potri.001G463200.1	Potri.003G074900.1	0.702254
1	Potri.001G463200.1	Potri.001G044000.1	0.824064
1	Potri.001G463200.1	Potri.009G057300.1	0.722918
1	Potri.001G463200.1	Potri.009G124800.1	0.847075
1	Potri.001G463200.1	Potri.011G081400.1	0.785256
1	Potri.001G463200.1	Potri.001G073000.1	0.715381
1	Potri.001G463200.1	Potri.009G146000.1	0.814334
1	Potri.001G463200.1	Potri.010G210000.1	0.851428
1	Potri.001G463200.1	Potri.006G150700.1	0.716853
1	Potri.001G463200.1	Potri.004G177300.1	0.762043
1	Potri.001G463200.1	Potri.009G065900.1	0.803137
1	Potri.001G463200.1	Potri.017G062800.1	0.862078
1	Potri.001G463200.1	Potri.006G220400.1	0.845684
1	Potri.001G463200.1	Potri.T094000.1	0.804804
1	Potri.001G463200.1	Potri.003G096600.1	0.798643
1	Potri.001G463200.1	Potri.010G169700.1	0.717259
1	Potri.001G463200.1	Potri.002G251800.1	0.837775
1	Potri.001G463200.1	Potri.005G207200.1	0.751501
1	Potri.001G463200.1	Potri.019G117900.1	0.785111
1	Potri.001G463200.1	Potri.001G331600.1	0.794094
1	Potri.001G463200.1	Potri.017G112900.1	0.773008
1	Potri.001G463200.1	Potri.015G010600.1	0.733351
1	Potri.001G463200.1	Potri.002G169100.1	0.768446
1	Potri.001G463200.1	Potri.013G012400.1	0.72154
1	Potri.001G463200.1	Potri.006G150500.1	0.723869
1	Potri.001G463200.1	Potri.003G108900.1	0.749623
1	Potri.001G463200.1	Potri.006G005500.1	0.738317
1	Potri.001G463200.1	Potri.009G161800.1	0.837784
1	Potri.001G463200.1	Potri.016G113700.1	0.809046
1	Potri.001G463200.1	Potri.010G185800.1	0.747593
1	Potri.001G463200.1	Potri.012G052300.1	0.852144
1	Potri.001G463200.1	Potri.002G162800.1	0.762145
1	Potri.001G463200.1	Potri.009G043800.1	0.775038
1	Potri.001G463200.1	Potri.005G121000.1	0.739651
1	Potri.001G463200.1	Potri.003G141700.1	0.85895
1	Potri.001G463200.1	Potri.010G171500.1	0.778424
1	Potri.001G463200.1	Potri.013G161000.1	0.784842
1	Potri.001G463200.1	Potri.005G161000.1	0.723134
1	Potri.001G463200.1	Potri.005G254200.1	0.74909
1	Potri.001G463200.1	Potri.001G115900.1	0.744881
1	Potri.001G463200.1	Potri.006G180200.1	0.811393
1	Potri.001G463200.1	Potri.013G076100.1	0.71829
1	Potri.001G463200.1	Potri.011G079600.1	0.757996
1	Potri.001G463200.1	Potri.012G068500.1	0.809263
1	Potri.001G463200.1	Potri.018G113400.1	0.718937
1	Potri.001G459900.1	Potri.006G211500.1	0.738114
1	Potri.001G459900.1	Potri.006G017500.1	0.703659
1	Potri.001G459900.1	Potri.015G074700.1	0.756186
1	Potri.001G459900.1	Potri.011G140100.1	0.742271
1	Potri.001G459900.1	Potri.015G054100.1	0.710994
1	Potri.001G459900.1	Potri.018G097500.1	0.720238
1	Potri.001G459900.1	Potri.014G148500.1	0.707742
1	Potri.001G459900.1	Potri.009G131300.1	0.736428
1	Potri.001G459900.1	Potri.001G351400.1	0.708371
1	Potri.001G459900.1	Potri.005G049000.1	0.727541
1	Potri.001G459900.1	Potri.004G045700.1	0.709738
1	Potri.001G459900.1	Potri.010G042500.1	0.710751
1	Potri.001G459900.1	Potri.018G083900.1	0.721147
1	Potri.001G459900.1	Potri.014G133400.1	0.702409
1	Potri.001G459900.1	Potri.013G020800.1	0.702257
1	Potri.001G459900.1	Potri.008G090500.1	0.705616
1	Potri.001G459900.1	Potri.013G044900.1	0.70523
1	Potri.001G459900.1	Potri.008G147600.1	0.722716
1	Potri.001G459900.1	Potri.011G032900.1	0.729978
1	Potri.001G459900.1	Potri.010G065600.1	0.713011
1	Potri.001G459900.1	Potri.003G124200.1	0.735654
1	Potri.001G459900.1	Potri.001G344800.1	0.705187
1	Potri.001G459900.1	Potri.003G113500.1	0.708666
1	Potri.001G459900.1	Potri.004G122600.1	0.707576
1	Potri.001G459900.1	Potri.009G099600.1	0.706383
1	Potri.001G459900.1	Potri.017G042900.1	0.701645
1	Potri.001G459900.1	Potri.004G209400.1	0.703687
1	Potri.001G459900.1	Potri.019G083400.1	0.706403
1	Potri.001G459900.1	Potri.014G154000.1	0.709699
1	Potri.001G459900.1	Potri.001G068300.1	0.714539
1	Potri.001G459900.1	Potri.006G123600.1	0.709381
1	Potri.001G459900.1	Potri.009G029100.1	0.740195
1	Potri.001G459900.1	Potri.001G237800.1	0.705277
1	Potri.001G459900.1	Potri.006G125700.1	0.724331
1	Potri.014G154900.1	Potri.010G068500.1	0.753603
1	Potri.014G154900.1	Potri.008G195100.1	0.726713
1	Potri.014G154900.1	Potri.015G054600.1	0.723955
1	Potri.014G154900.1	Potri.001G438600.1	0.712354
1	Potri.014G154900.1	Potri.018G129600.1	0.746292
1	Potri.014G154900.1	Potri.016G025000.1	0.739423
1	Potri.014G154900.1	Potri.015G062100.1	0.755288
1	Potri.014G154900.1	Potri.009G081600.1	0.800465
1	Potri.014G154900.1	Potri.006G254200.1	0.707649
1	Potri.014G154900.1	Potri.002G023600.1	0.791466
1	Potri.014G154900.1	Potri.001G346200.1	0.751296
1	Potri.014G154900.1	Potri.002G107800.1	0.701254
1	Potri.014G154900.1	Potri.014G106400.1	0.718472
1	Potri.014G154900.1	Potri.014G178000.1	0.727074
1	Potri.014G154900.1	Potri.004G031500.1	0.700426
1	Potri.014G154900.1	Potri.014G162200.1	0.725501
1	Potri.014G154900.1	Potri.018G073500.1	0.812984
1	Potri.014G154900.1	Potri.001G301100.1	0.710555
1	Potri.014G154900.1	Potri.001G110200.1	0.736347
1	Potri.014G154900.1	Potri.013G006100.1	0.78514
1	Potri.014G154900.1	Potri.008G204900.1	0.748241
1	Potri.014G154900.1	Potri.008G067300.1	0.735803
1	Potri.014G154900.1	Potri.004G140500.1	0.747755
1	Potri.014G154900.1	Potri.001G350900.1	0.794492
1	Potri.014G154900.1	Potri.006G210000.1	0.74594
1	Potri.014G154900.1	Potri.013G105500.1	0.790088
1	Potri.014G154900.1	Potri.013G073900.1	0.713098
1	Potri.014G154900.1	Potri.015G135400.1	0.767061
1	Potri.014G154900.1	Potri.002G114900.1	0.772357
1	Potri.014G154900.1	Potri.016G027600.1	0.775014
1	Potri.014G154900.1	Potri.006G211500.1	0.736167
1	Potri.014G154900.1	Potri.003G089300.1	0.736203
1	Potri.014G154900.1	Potri.019G074800.1	0.762822
1	Potri.014G154900.1	Potri.013G029000.1	0.784041
1	Potri.014G154900.1	Potri.001G329500.1	0.752379
1	Potri.014G154900.1	Potri.004G164200.1	0.737617
1	Potri.014G154900.1	Potri.T081100.1	0.768608
1	Potri.014G154900.1	Potri.001G141300.1	0.752184
1	Potri.014G154900.1	Potri.010G230900.1	0.766493
1	Potri.014G154900.1	Potri.007G105900.1	0.742516
1	Potri.014G154900.1	Potri.013G089600.1	0.710588
1	Potri.014G154900.1	Potri.008G121100.1	0.741243
1	Potri.014G154900.1	Potri.006G017500.1	0.797014
1	Potri.014G154900.1	Potri.006G222300.1	0.707125
1	Potri.014G154900.1	Potri.005G245700.1	0.743981
1	Potri.014G154900.1	Potri.013G135500.1	0.719992
1	Potri.014G154900.1	Potri.007G044300.1	0.726669
1	Potri.014G154900.1	Potri.009G156900.1	0.768726
1	Potri.014G154900.1	Potri.001G050700.1	0.702854
1	Potri.014G154900.1	Potri.016G084000.1	0.82928
1	Potri.014G154900.1	Potri.002G256400.1	0.799388
1	Potri.014G154900.1	Potri.007G034400.1	0.754373
1	Potri.014G154900.1	Potri.008G213200.1	0.701439
1	Potri.014G154900.1	Potri.001G262300.1	0.769422
1	Potri.014G154900.1	Potri.009G084800.1	0.723615
1	Potri.014G154900.1	Potri.008G171000.1	0.725251
1	Potri.014G154900.1	Potri.011G142200.1	0.704287
1	Potri.014G154900.1	Potri.001G075500.1	0.750347
1	Potri.014G154900.1	Potri.006G139600.1	0.774889
1	Potri.014G154900.1	Potri.015G074700.1	0.767627
1	Potri.014G154900.1	Potri.001G350500.1	0.743506
1	Potri.014G154900.1	Potri.001G468100.1	0.774724
1	Potri.014G154900.1	Potri.008G172100.1	0.705438
1	Potri.014G154900.1	Potri.003G020400.1	0.719699
1	Potri.014G154900.1	Potri.018G026500.1	0.787951
1	Potri.014G154900.1	Potri.006G255600.1	0.78596
1	Potri.014G154900.1	Potri.010G053600.1	0.760183
1	Potri.014G154900.1	Potri.006G165600.1	0.757239
1	Potri.014G154900.1	Potri.006G276400.1	0.741024
1	Potri.014G154900.1	Potri.006G067600.1	0.727858
1	Potri.014G154900.1	Potri.008G010400.1	0.751046
1	Potri.014G154900.1	Potri.013G053100.1	0.813769
1	Potri.014G154900.1	Potri.005G172600.1	0.703849
1	Potri.014G154900.1	Potri.001G015400.1	0.737487
1	Potri.014G154900.1	Potri.010G193300.1	0.735791
1	Potri.014G154900.1	Potri.002G052400.1	0.715028
1	Potri.014G154900.1	Potri.010G066900.1	0.77305
1	Potri.014G154900.1	Potri.002G166800.1	0.741665
1	Potri.014G154900.1	Potri.010G087300.1	0.815571
1	Potri.014G154900.1	Potri.003G192800.1	0.808316
1	Potri.014G154900.1	Potri.016G116400.1	0.703526
1	Potri.014G154900.1	Potri.008G063800.1	0.762649
1	Potri.014G154900.1	Potri.001G088300.1	0.714807
1	Potri.014G154900.1	Potri.008G169100.1	0.738096
1	Potri.014G154900.1	Potri.001G210000.1	0.70072
1	Potri.014G154900.1	Potri.005G254100.1	0.744073
1	Potri.014G154900.1	Potri.005G063300.1	0.71454
1	Potri.014G154900.1	Potri.014G153000.1	0.717239
1	Potri.014G154900.1	Potri.006G137500.1	0.748628
1	Potri.014G154900.1	Potri.012G112400.1	0.72078
1	Potri.014G154900.1	Potri.006G059200.1	0.732983
1	Potri.014G154900.1	Potri.011G140100.1	0.776206
1	Potri.014G154900.1	Potri.015G054100.1	0.760265
1	Potri.014G154900.1	Potri.014G167300.1	0.737886
1	Potri.014G154900.1	Potri.006G088200.1	0.753479
1	Potri.014G154900.1	Potri.007G082500.1	0.717364
1	Potri.014G154900.1	Potri.T091100.1	0.746245
1	Potri.014G154900.1	Potri.007G027400.1	0.796845
1	Potri.014G154900.1	Potri.001G399600.1	0.705435
1	Potri.014G154900.1	Potri.006G025200.1	0.760408
1	Potri.014G154900.1	Potri.005G115000.1	0.732419
1	Potri.014G154900.1	Potri.018G097500.1	0.75132
1	Potri.014G154900.1	Potri.001G375800.1	0.716794
1	Potri.014G154900.1	Potri.008G116800.1	0.770762
1	Potri.014G154900.1	Potri.015G108100.1	0.739935
1	Potri.014G154900.1	Potri.004G199400.1	0.712953
1	Potri.014G154900.1	Potri.001G256900.1	0.727392
1	Potri.014G154900.1	Potri.007G003500.1	0.769728
1	Potri.014G154900.1	Potri.001G415400.1	0.752808
1	Potri.014G154900.1	Potri.019G054800.1	0.767913
1	Potri.014G154900.1	Potri.006G075100.1	0.740194
1	Potri.014G154900.1	Potri.014G148500.1	0.823596
1	Potri.014G154900.1	Potri.011G010300.1	0.704981
1	Potri.014G154900.1	Potri.005G079700.1	0.782042
1	Potri.014G154900.1	Potri.009G131300.1	0.704753
1	Potri.014G154900.1	Potri.001G074200.1	0.725491
1	Potri.014G154900.1	Potri.001G114800.1	0.724755
1	Potri.014G154900.1	Potri.018G056200.1	0.816984
1	Potri.014G154900.1	Potri.007G093700.1	0.765686
1	Potri.014G154900.1	Potri.014G029700.1	0.783176
1	Potri.014G154900.1	Potri.007G106500.1	0.810016
1	Potri.014G154900.1	Potri.014G156800.1	0.727475
1	Potri.014G154900.1	Potri.005G038700.1	0.777973
1	Potri.014G154900.1	Potri.016G108900.1	0.784519
1	Potri.014G154900.1	Potri.005G112900.1	0.760032
1	Potri.014G154900.1	Potri.007G095200.1	0.831228
1	Potri.014G154900.1	Potri.002G063400.1	0.712259
1	Potri.014G154900.1	Potri.001G351400.1	0.813615
1	Potri.014G154900.1	Potri.019G073900.1	0.832843
1	Potri.014G154900.1	Potri.009G037000.1	0.798508
1	Potri.014G154900.1	Potri.005G069100.1	0.71121
1	Potri.014G154900.1	Potri.005G049000.1	0.785181
1	Potri.014G154900.1	Potri.003G121600.1	0.740343
1	Potri.014G154900.1	Potri.008G014200.1	0.750885
1	Potri.014G154900.1	Potri.001G136900.1	0.731242
1	Potri.014G154900.1	Potri.001G420900.1	0.751656
1	Potri.014G154900.1	Potri.001G249600.1	0.757284
1	Potri.014G154900.1	Potri.009G096800.1	0.714134
1	Potri.014G154900.1	Potri.006G229200.1	0.732467
1	Potri.014G154900.1	Potri.018G102500.1	0.785821
1	Potri.014G154900.1	Potri.015G108200.1	0.735865
1	Potri.014G154900.1	Potri.016G136100.1	0.730343
1	Potri.014G154900.1	Potri.003G119200.1	0.75672
1	Potri.014G154900.1	Potri.004G045700.1	0.70571
1	Potri.014G154900.1	Potri.001G201500.1	0.815739
1	Potri.014G154900.1	Potri.009G050100.1	0.766593
1	Potri.014G154900.1	Potri.004G183100.1	0.754076
1	Potri.014G154900.1	Potri.007G015200.1	0.709883
1	Potri.014G154900.1	Potri.019G089700.1	0.725934
1	Potri.014G154900.1	Potri.005G183000.1	0.803782
1	Potri.014G154900.1	Potri.002G058000.1	0.766724
1	Potri.014G154900.1	Potri.010G042500.1	0.762984
1	Potri.014G154900.1	Potri.008G157400.1	0.844444
1	Potri.014G154900.1	Potri.014G098600.1	0.738079
1	Potri.014G154900.1	Potri.005G064200.1	0.701937
1	Potri.014G154900.1	Potri.007G052500.1	0.706878
1	Potri.014G154900.1	Potri.014G000300.1	0.701042
1	Potri.014G154900.1	Potri.018G083900.1	0.737201
1	Potri.014G154900.1	Potri.007G080600.1	0.756322
1	Potri.014G154900.1	Potri.015G052200.1	0.791494
1	Potri.014G154900.1	Potri.009G077900.1	0.806365
1	Potri.014G154900.1	Potri.002G072400.1	0.820675
1	Potri.014G154900.1	Potri.014G133400.1	0.73379
1	Potri.014G154900.1	Potri.013G020800.1	0.752779
1	Potri.014G154900.1	Potri.004G072900.1	0.710403
1	Potri.014G154900.1	Potri.009G163200.1	0.722898
1	Potri.014G154900.1	Potri.001G083300.1	0.766832
1	Potri.014G154900.1	Potri.003G219700.1	0.764763
1	Potri.014G154900.1	Potri.008G090500.1	0.703728
1	Potri.014G154900.1	Potri.001G450800.1	0.762347
1	Potri.014G154900.1	Potri.015G088500.1	0.788911
1	Potri.014G154900.1	Potri.006G060100.1	0.752652
1	Potri.014G154900.1	Potri.010G008200.1	0.719202
1	Potri.014G154900.1	Potri.001G091300.1	0.730791
1	Potri.014G154900.1	Potri.010G248700.1	0.722727
1	Potri.014G154900.1	Potri.001G385100.1	0.73292
1	Potri.014G154900.1	Potri.012G144300.1	0.71886
1	Potri.014G154900.1	Potri.014G057200.1	0.752907
1	Potri.014G154900.1	Potri.018G081700.1	0.736486
1	Potri.014G154900.1	Potri.003G089900.1	0.733848
1	Potri.014G154900.1	Potri.004G061200.1	0.762058
1	Potri.014G154900.1	Potri.018G102700.1	0.773455
1	Potri.014G154900.1	Potri.011G064800.1	0.734723
1	Potri.014G154900.1	Potri.003G052200.1	0.728113
1	Potri.014G154900.1	Potri.005G010300.1	0.807397
1	Potri.014G154900.1	Potri.005G083200.1	0.719173
1	Potri.014G154900.1	Potri.005G196100.1	0.747456
1	Potri.014G154900.1	Potri.001G044300.1	0.762847
1	Potri.014G154900.1	Potri.018G015700.1	0.770093
1	Potri.014G154900.1	Potri.010G145700.1	0.731428
1	Potri.014G154900.1	Potri.006G189900.1	0.80852
1	Potri.014G154900.1	Potri.013G044900.1	0.749498
1	Potri.014G154900.1	Potri.002G083500.1	0.73858
1	Potri.014G154900.1	Potri.001G404700.1	0.729039
1	Potri.014G154900.1	Potri.005G258600.1	0.741695
1	Potri.014G154900.1	Potri.005G010700.1	0.723707
1	Potri.014G154900.1	Potri.008G147600.1	0.708892
1	Potri.014G154900.1	Potri.019G048900.1	0.70214
1	Potri.014G154900.1	Potri.010G200500.1	0.736977
1	Potri.014G154900.1	Potri.001G056700.1	0.721857
1	Potri.014G154900.1	Potri.004G218400.1	0.720128
1	Potri.014G154900.1	Potri.005G206200.1	0.719914
1	Potri.014G154900.1	Potri.019G043300.1	0.796861
1	Potri.014G154900.1	Potri.010G110100.1	0.771124
1	Potri.014G154900.1	Potri.007G003600.1	0.762813
1	Potri.014G154900.1	Potri.006G069900.1	0.769891
1	Potri.014G154900.1	Potri.010G065600.1	0.782174
1	Potri.014G154900.1	Potri.012G134500.1	0.734194
1	Potri.014G154900.1	Potri.008G189400.1	0.721285
1	Potri.014G154900.1	Potri.006G221100.1	0.730414
1	Potri.014G154900.1	Potri.009G059800.1	0.777594
1	Potri.014G154900.1	Potri.010G210200.1	0.760325
1	Potri.014G154900.1	Potri.019G071900.1	0.808357
1	Potri.014G154900.1	Potri.017G099600.1	0.785841
1	Potri.014G154900.1	Potri.002G154600.1	0.716391
1	Potri.014G154900.1	Potri.013G160600.1	0.809211
1	Potri.014G154900.1	Potri.010G078800.1	0.767852
1	Potri.014G154900.1	Potri.001G005900.1	0.710575
1	Potri.014G154900.1	Potri.001G009800.1	0.753875
1	Potri.014G154900.1	Potri.001G011700.1	0.754962
1	Potri.014G154900.1	Potri.001G037300.1	0.74585
1	Potri.014G154900.1	Potri.001G035200.1	0.747034
1	Potri.014G154900.1	Potri.001G056500.1	0.700599
1	Potri.014G154900.1	Potri.001G224900.1	0.727087
1	Potri.014G154900.1	Potri.001G344800.1	0.757281
1	Potri.014G154900.1	Potri.001G340900.1	0.779787
1	Potri.014G154900.1	Potri.001G279100.1	0.764993
1	Potri.014G154900.1	Potri.002G153100.1	0.747226
1	Potri.014G154900.1	Potri.017G118900.1	0.829905
1	Potri.014G154900.1	Potri.003G063800.1	0.712875
1	Potri.014G154900.1	Potri.003G073400.1	0.717518
1	Potri.014G154900.1	Potri.003G100300.1	0.744534
1	Potri.014G154900.1	Potri.003G113500.1	0.738622
1	Potri.014G154900.1	Potri.003G140800.1	0.736054
1	Potri.014G154900.1	Potri.004G102100.1	0.767978
1	Potri.014G154900.1	Potri.004G120300.1	0.763281
1	Potri.014G154900.1	Potri.004G122600.1	0.757528
1	Potri.014G154900.1	Potri.009G155300.1	0.809786
1	Potri.014G154900.1	Potri.009G099600.1	0.786499
1	Potri.014G154900.1	Potri.009G080800.1	0.700324
1	Potri.014G154900.1	Potri.005G070700.1	0.795806
1	Potri.014G154900.1	Potri.005G084400.1	0.778612
1	Potri.014G154900.1	Potri.005G255500.1	0.775227
1	Potri.014G154900.1	Potri.006G109700.1	0.78104
1	Potri.014G154900.1	Potri.016G138500.1	0.752515
1	Potri.014G154900.1	Potri.006G221900.1	0.822199
1	Potri.014G154900.1	Potri.007G100800.1	0.700939
1	Potri.014G154900.1	Potri.007G071300.1	0.764642
1	Potri.014G154900.1	Potri.008G034900.1	0.715524
1	Potri.014G154900.1	Potri.010G046300.1	0.706295
1	Potri.014G154900.1	Potri.010G170300.1	0.705598
1	Potri.014G154900.1	Potri.002G012000.1	0.795812
1	Potri.014G154900.1	Potri.011G083300.1	0.714944
1	Potri.014G154900.1	Potri.011G097800.1	0.774208
1	Potri.014G154900.1	Potri.012G133900.1	0.762571
1	Potri.014G154900.1	Potri.009G043600.1	0.735877
1	Potri.014G154900.1	Potri.013G070500.1	0.780411
1	Potri.014G154900.1	Potri.013G070700.1	0.765537
1	Potri.014G154900.1	Potri.013G092900.1	0.711089
1	Potri.014G154900.1	Potri.019G087300.1	0.76017
1	Potri.014G154900.1	Potri.015G006900.1	0.76464
1	Potri.014G154900.1	Potri.006G278300.1	0.759437
1	Potri.014G154900.1	Potri.016G036900.1	0.769586
1	Potri.014G154900.1	Potri.016G040200.1	0.743204
1	Potri.014G154900.1	Potri.016G085300.1	0.722174
1	Potri.014G154900.1	Potri.016G107000.1	0.782144
1	Potri.014G154900.1	Potri.017G070800.1	0.749904
1	Potri.014G154900.1	Potri.017G112700.1	0.757361
1	Potri.014G154900.1	Potri.011G052200.1	0.769952
1	Potri.014G154900.1	Potri.016G002300.1	0.816376
1	Potri.014G154900.1	Potri.001G393700.1	0.769585
1	Potri.014G154900.1	Potri.009G062500.1	0.709816
1	Potri.014G154900.1	Potri.001G135400.1	0.749103
1	Potri.014G154900.1	Potri.015G129600.1	0.716602
1	Potri.014G154900.1	Potri.008G159400.1	0.794019
1	Potri.014G154900.1	Potri.005G046700.1	0.724462
1	Potri.014G154900.1	Potri.001G152200.1	0.745552
1	Potri.014G154900.1	Potri.008G041000.1	0.742656
1	Potri.014G154900.1	Potri.006G133900.1	0.711314
1	Potri.014G154900.1	Potri.011G085700.1	0.773815
1	Potri.014G154900.1	Potri.013G047000.1	0.7453
1	Potri.014G154900.1	Potri.001G053700.1	0.78907
1	Potri.014G154900.1	Potri.001G309300.1	0.766093
1	Potri.014G154900.1	Potri.017G125100.1	0.717278
1	Potri.014G154900.1	Potri.002G053000.1	0.726769
1	Potri.014G154900.1	Potri.005G209500.1	0.775582
1	Potri.014G154900.1	Potri.012G090200.1	0.736893
1	Potri.014G154900.1	Potri.006G133100.1	0.726511
1	Potri.014G154900.1	Potri.007G034300.1	0.778117
1	Potri.014G154900.1	Potri.010G145000.1	0.728123
1	Potri.014G154900.1	Potri.003G058500.1	0.825761
1	Potri.014G154900.1	Potri.009G155700.1	0.778244
1	Potri.014G154900.1	Potri.014G169300.1	0.72836
1	Potri.014G154900.1	Potri.009G052500.1	0.737501
1	Potri.014G154900.1	Potri.008G045800.1	0.766831
1	Potri.014G154900.1	Potri.010G215900.1	0.74767
1	Potri.014G154900.1	Potri.004G100000.1	0.736062
1	Potri.014G154900.1	Potri.019G083400.1	0.701227
1	Potri.014G154900.1	Potri.010G127300.1	0.74814
1	Potri.014G154900.1	Potri.013G112900.1	0.726733
1	Potri.014G154900.1	Potri.019G118500.1	0.736217
1	Potri.014G154900.1	Potri.001G134000.1	0.788712
1	Potri.014G154900.1	Potri.019G041400.1	0.744559
1	Potri.014G154900.1	Potri.002G228600.1	0.778058
1	Potri.014G154900.1	Potri.014G154000.1	0.789062
1	Potri.014G154900.1	Potri.004G053400.1	0.72354
1	Potri.014G154900.1	Potri.013G039400.1	0.702463
1	Potri.014G154900.1	Potri.002G132200.1	0.737869
1	Potri.014G154900.1	Potri.014G137300.1	0.742988
1	Potri.014G154900.1	Potri.006G096700.1	0.81725
1	Potri.014G154900.1	Potri.019G056400.1	0.72712
1	Potri.014G154900.1	Potri.014G142200.1	0.728977
1	Potri.014G154900.1	Potri.005G100400.1	0.76689
1	Potri.014G154900.1	Potri.002G029900.1	0.781895
1	Potri.014G154900.1	Potri.010G176400.1	0.774455
1	Potri.014G154900.1	Potri.001G068300.1	0.787436
1	Potri.014G154900.1	Potri.006G034300.1	0.77684
1	Potri.014G154900.1	Potri.008G153200.1	0.78927
1	Potri.014G154900.1	Potri.014G140500.1	0.751841
1	Potri.014G154900.1	Potri.003G099600.1	0.804574
1	Potri.014G154900.1	Potri.009G111400.1	0.832572
1	Potri.014G154900.1	Potri.015G036500.1	0.800939
1	Potri.014G154900.1	Potri.019G034100.1	0.786049
1	Potri.014G154900.1	Potri.008G031700.1	0.785634
1	Potri.014G154900.1	Potri.005G256600.1	0.78068
1	Potri.014G154900.1	Potri.003G132400.1	0.71509
1	Potri.014G154900.1	Potri.003G222200.1	0.808145
1	Potri.014G154900.1	Potri.006G185400.1	0.728029
1	Potri.014G154900.1	Potri.017G066500.1	0.70593
1	Potri.014G154900.1	Potri.009G047700.1	0.702158
1	Potri.014G154900.1	Potri.013G109000.1	0.779768
1	Potri.014G154900.1	Potri.017G073000.1	0.717217
1	Potri.014G154900.1	Potri.014G141500.1	0.738906
1	Potri.014G154900.1	Potri.013G085300.1	0.721555
1	Potri.014G154900.1	Potri.001G022500.1	0.729196
1	Potri.014G154900.1	Potri.004G175800.1	0.761906
1	Potri.014G154900.1	Potri.006G123600.1	0.803856
1	Potri.014G154900.1	Potri.009G029100.1	0.750845
1	Potri.014G154900.1	Potri.001G237800.1	0.762252
1	Potri.014G154900.1	Potri.005G186800.1	0.810817
1	Potri.014G154900.1	Potri.002G073000.1	0.799655
1	Potri.014G154900.1	Potri.011G057800.1	0.704298
1	Potri.014G154900.1	Potri.001G258100.1	0.739632
1	Potri.014G154900.1	Potri.013G007800.1	0.73936
1	Potri.014G154900.1	Potri.014G102400.1	0.715316
1	Potri.014G154900.1	Potri.007G128200.1	0.760045
1	Potri.014G154900.1	Potri.005G027100.1	0.700123
1	Potri.014G154900.1	Potri.010G186800.1	0.726216
1	Potri.014G154900.1	Potri.002G016000.1	0.701004
1	Potri.014G154900.1	Potri.005G094700.1	0.80001
1	Potri.014G154900.1	Potri.001G003400.1	0.715189
1	Potri.014G154900.1	Potri.014G169200.1	0.724607
1	Potri.014G154900.1	Potri.007G057200.1	0.755299
1	Potri.014G154900.1	Potri.003G040800.1	0.739889
1	Potri.014G154900.1	Potri.001G144800.1	0.756286
1	Potri.014G154900.1	Potri.001G416400.1	0.783447
1	Potri.014G154900.1	Potri.014G093900.1	0.727644
1	Potri.014G154900.1	Potri.018G076600.1	0.790315
1	Potri.014G154900.1	Potri.018G028500.1	0.780511
1	Potri.014G154900.1	Potri.017G072800.1	0.782224
1	Potri.014G154900.1	Potri.004G068600.1	0.729346
1	Potri.014G154900.1	Potri.001G024200.1	0.759052
1	Potri.014G154900.1	Potri.003G131200.1	0.71502
1	Potri.014G154900.1	Potri.010G042300.1	0.748834
1	Potri.014G154900.1	Potri.010G161400.1	0.775577
1	Potri.014G154900.1	Potri.001G257400.1	0.7342
1	Potri.014G154900.1	Potri.004G033400.1	0.79451
1	Potri.014G154900.1	Potri.002G033300.1	0.789374
1	Potri.014G154900.1	Potri.014G172800.1	0.820115
1	Potri.014G154900.1	Potri.010G130800.1	0.738567
1	Potri.014G154900.1	Potri.006G125700.1	0.728506
1	Potri.014G154900.1	Potri.008G113600.1	0.758732
1	Potri.014G154900.1	Potri.003G005800.1	0.722612
1	Potri.014G154900.1	Potri.009G134100.1	0.732924
1	Potri.014G154900.1	Potri.004G217000.1	0.730287
1	Potri.014G154900.1	Potri.015G097700.1	0.769106
1	Potri.014G154900.1	Potri.004G162400.1	0.735565
1	Potri.014G154900.1	Potri.005G063600.1	0.724566
1	Potri.014G154900.1	Potri.006G049100.1	0.75528
1	Potri.014G154900.1	Potri.012G020700.1	0.708323
1	Potri.014G154900.1	Potri.013G117000.1	0.800703
1	Potri.014G154900.1	Potri.005G058400.1	0.728443
1	Potri.014G154900.1	Potri.001G244800.1	0.79087
1	Potri.014G154900.1	Potri.001G289400.1	0.787431
1	Potri.014G154900.1	Potri.010G176100.1	0.754282
1	Potri.014G154900.1	Potri.001G262400.1	0.83212
1	Potri.014G154900.1	Potri.006G165800.1	0.750711
1	Potri.014G154900.1	Potri.001G346100.1	0.752394
1	Potri.014G154900.1	Potri.014G085700.1	0.737958
1	Potri.014G154900.1	Potri.001G292000.1	0.806109
1	Potri.014G154900.1	Potri.010G093300.1	0.751364
1	Potri.014G154900.1	Potri.007G074000.1	0.777089
1	Potri.014G154900.1	Potri.017G090100.1	0.754224
1	Potri.014G154900.1	Potri.001G132000.1	0.707898
1	Potri.014G154900.1	Potri.012G048300.1	0.761195
1	Potri.014G154900.1	Potri.016G096600.1	0.800288
1	Potri.014G154900.1	Potri.001G152600.1	0.710523
1	Potri.014G154900.1	Potri.002G183800.1	0.726186
1	Potri.014G154900.1	Potri.014G175700.1	0.819458
1	Potri.014G154900.1	Potri.010G200000.1	0.716976
1	Potri.014G154900.1	Potri.004G147300.1	0.783015
1	Potri.014G154900.1	Potri.002G220200.1	0.734877
1	Potri.014G154900.1	Potri.005G184700.1	0.734725
1	Potri.014G154900.1	Potri.015G146600.1	0.722589
1	Potri.014G154900.1	Potri.013G026400.1	0.796467
1	Potri.014G154900.1	Potri.006G060400.1	0.781862
1	Potri.014G154900.1	Potri.001G348900.1	0.757304
1	Potri.014G154900.1	Potri.003G112900.1	0.780719
1	Potri.014G154900.1	Potri.001G204300.1	0.748275
1	Potri.014G154900.1	Potri.012G120500.1	0.767104
1	Potri.014G154900.1	Potri.002G180400.1	0.775429
1	Potri.014G154900.1	Potri.001G044000.1	0.776875
1	Potri.014G154900.1	Potri.009G124800.1	0.800065
1	Potri.014G154900.1	Potri.014G194500.1	0.710327
1	Potri.014G154900.1	Potri.010G210000.1	0.814335
1	Potri.014G154900.1	Potri.004G177300.1	0.768377
1	Potri.014G154900.1	Potri.007G036800.1	0.756751
1	Potri.014G154900.1	Potri.017G062800.1	0.756911
1	Potri.014G154900.1	Potri.006G220400.1	0.714731
1	Potri.014G154900.1	Potri.T094000.1	0.718549
1	Potri.014G154900.1	Potri.003G096600.1	0.715246
1	Potri.014G154900.1	Potri.010G169700.1	0.749139
1	Potri.014G154900.1	Potri.002G251800.1	0.769851
1	Potri.014G154900.1	Potri.005G207200.1	0.774936
1	Potri.014G154900.1	Potri.019G117900.1	0.792185
1	Potri.014G154900.1	Potri.005G054600.1	0.737185
1	Potri.014G154900.1	Potri.001G331600.1	0.719419
1	Potri.014G154900.1	Potri.017G112900.1	0.775483
1	Potri.014G154900.1	Potri.015G010600.1	0.78798
1	Potri.014G154900.1	Potri.002G169100.1	0.705657
1	Potri.014G154900.1	Potri.013G012400.1	0.769197
1	Potri.014G154900.1	Potri.006G150500.1	0.75107
1	Potri.014G154900.1	Potri.016G016000.1	0.707694
1	Potri.014G154900.1	Potri.003G108900.1	0.812105
1	Potri.014G154900.1	Potri.006G005500.1	0.704008
1	Potri.014G154900.1	Potri.003G115300.1	0.733115
1	Potri.014G154900.1	Potri.009G161800.1	0.717452
1	Potri.014G154900.1	Potri.012G052300.1	0.794475
1	Potri.014G154900.1	Potri.002G162800.1	0.739805
1	Potri.014G154900.1	Potri.009G043800.1	0.710579
1	Potri.014G154900.1	Potri.005G121000.1	0.765635
1	Potri.014G154900.1	Potri.003G141700.1	0.791004
1	Potri.014G154900.1	Potri.010G171500.1	0.773243
1	Potri.014G154900.1	Potri.006G180200.1	0.825088
1	Potri.014G154900.1	Potri.012G068500.1	0.779666
1	Potri.014G154900.1	Potri.011G006700.1	0.733384
1	Potri.010G068500.1	Potri.008G195100.1	0.793547
1	Potri.010G068500.1	Potri.015G054600.1	0.780685
1	Potri.010G068500.1	Potri.001G438600.1	0.815254
1	Potri.010G068500.1	Potri.018G129600.1	0.747835
1	Potri.010G068500.1	Potri.006G004300.1	0.706959
1	Potri.010G068500.1	Potri.016G025000.1	0.811861
1	Potri.010G068500.1	Potri.015G062100.1	0.815564
1	Potri.010G068500.1	Potri.009G081600.1	0.840641
1	Potri.010G068500.1	Potri.006G254200.1	0.816485
1	Potri.010G068500.1	Potri.002G023600.1	0.841259
1	Potri.010G068500.1	Potri.005G239200.1	0.725904
1	Potri.010G068500.1	Potri.005G239300.1	0.727249
1	Potri.010G068500.1	Potri.002G221400.1	0.783825
1	Potri.010G068500.1	Potri.019G063100.1	0.792265
1	Potri.010G068500.1	Potri.016G136600.1	0.715561
1	Potri.010G068500.1	Potri.001G081500.1	0.810355
1	Potri.010G068500.1	Potri.015G062200.1	0.789879
1	Potri.010G068500.1	Potri.010G029100.1	0.712938
1	Potri.010G068500.1	Potri.008G200100.1	0.795751
1	Potri.010G068500.1	Potri.002G107800.1	0.77302
1	Potri.010G068500.1	Potri.014G106400.1	0.834609
1	Potri.010G068500.1	Potri.004G031500.1	0.816475
1	Potri.010G068500.1	Potri.018G073500.1	0.760975
1	Potri.010G068500.1	Potri.001G396600.1	0.79045
1	Potri.010G068500.1	Potri.001G301100.1	0.829853
1	Potri.010G068500.1	Potri.009G057100.1	0.743317
1	Potri.010G068500.1	Potri.001G110200.1	0.84399
1	Potri.010G068500.1	Potri.002G185300.1	0.760007
1	Potri.010G068500.1	Potri.013G006100.1	0.883434
1	Potri.010G068500.1	Potri.008G204900.1	0.728573
1	Potri.010G068500.1	Potri.008G067300.1	0.822612
1	Potri.010G068500.1	Potri.004G140500.1	0.813164
1	Potri.010G068500.1	Potri.003G015200.1	0.791455
1	Potri.010G068500.1	Potri.011G168700.1	0.786339
1	Potri.010G068500.1	Potri.001G350900.1	0.797376
1	Potri.010G068500.1	Potri.006G210000.1	0.833834
1	Potri.010G068500.1	Potri.013G105500.1	0.74157
1	Potri.010G068500.1	Potri.015G135400.1	0.806643
1	Potri.010G068500.1	Potri.002G114900.1	0.773698
1	Potri.010G068500.1	Potri.002G112500.1	0.714722
1	Potri.010G068500.1	Potri.016G027600.1	0.857653
1	Potri.010G068500.1	Potri.006G211500.1	0.756039
1	Potri.010G068500.1	Potri.003G089300.1	0.840087
1	Potri.010G068500.1	Potri.019G074800.1	0.759533
1	Potri.010G068500.1	Potri.013G029000.1	0.808174
1	Potri.010G068500.1	Potri.001G329500.1	0.848946
1	Potri.010G068500.1	Potri.004G164200.1	0.706155
1	Potri.010G068500.1	Potri.T081100.1	0.784513
1	Potri.010G068500.1	Potri.001G141300.1	0.80016
1	Potri.010G068500.1	Potri.010G230900.1	0.800264
1	Potri.010G068500.1	Potri.007G105900.1	0.848754
1	Potri.010G068500.1	Potri.005G246100.1	0.719187
1	Potri.010G068500.1	Potri.013G089600.1	0.749447
1	Potri.010G068500.1	Potri.008G121100.1	0.811717
1	Potri.010G068500.1	Potri.002G253800.1	0.800232
1	Potri.010G068500.1	Potri.006G017500.1	0.817104
1	Potri.010G068500.1	Potri.006G222300.1	0.840796
1	Potri.010G068500.1	Potri.005G245700.1	0.773254
1	Potri.010G068500.1	Potri.011G080900.1	0.734317
1	Potri.010G068500.1	Potri.013G135500.1	0.809719
1	Potri.010G068500.1	Potri.013G128200.1	0.782547
1	Potri.010G068500.1	Potri.007G044300.1	0.702513
1	Potri.010G068500.1	Potri.011G112700.1	0.73887
1	Potri.010G068500.1	Potri.008G167400.1	0.757607
1	Potri.010G068500.1	Potri.009G156900.1	0.801224
1	Potri.010G068500.1	Potri.002G088300.1	0.851994
1	Potri.010G068500.1	Potri.016G084000.1	0.872652
1	Potri.010G068500.1	Potri.002G256400.1	0.843771
1	Potri.010G068500.1	Potri.001G262300.1	0.763355
1	Potri.010G068500.1	Potri.001G253300.1	0.75289
1	Potri.010G068500.1	Potri.008G171000.1	0.737289
1	Potri.010G068500.1	Potri.011G142200.1	0.830395
1	Potri.010G068500.1	Potri.008G058500.1	0.815279
1	Potri.010G068500.1	Potri.001G075500.1	0.838165
1	Potri.010G068500.1	Potri.006G139600.1	0.874265
1	Potri.010G068500.1	Potri.015G074700.1	0.747169
1	Potri.010G068500.1	Potri.001G350500.1	0.847914
1	Potri.010G068500.1	Potri.001G468100.1	0.85217
1	Potri.010G068500.1	Potri.012G105300.1	0.763351
1	Potri.010G068500.1	Potri.008G172100.1	0.809938
1	Potri.010G068500.1	Potri.010G221100.1	0.781692
1	Potri.010G068500.1	Potri.008G151600.1	0.78378
1	Potri.010G068500.1	Potri.003G020400.1	0.74108
1	Potri.010G068500.1	Potri.018G026500.1	0.850211
1	Potri.010G068500.1	Potri.006G255600.1	0.853492
1	Potri.010G068500.1	Potri.013G070100.1	0.749486
1	Potri.010G068500.1	Potri.010G053600.1	0.78829
1	Potri.010G068500.1	Potri.006G165600.1	0.814462
1	Potri.010G068500.1	Potri.006G276400.1	0.778223
1	Potri.010G068500.1	Potri.006G067600.1	0.771951
1	Potri.010G068500.1	Potri.008G010400.1	0.745429
1	Potri.010G068500.1	Potri.013G053100.1	0.791136
1	Potri.010G068500.1	Potri.005G172600.1	0.759205
1	Potri.010G068500.1	Potri.003G099400.1	0.754771
1	Potri.010G068500.1	Potri.001G015400.1	0.761061
1	Potri.010G068500.1	Potri.016G143100.1	0.80574
1	Potri.010G068500.1	Potri.010G193300.1	0.803685
1	Potri.010G068500.1	Potri.010G066900.1	0.750057
1	Potri.010G068500.1	Potri.002G166800.1	0.827486
1	Potri.010G068500.1	Potri.010G087300.1	0.854813
1	Potri.010G068500.1	Potri.009G124100.1	0.744841
1	Potri.010G068500.1	Potri.003G192800.1	0.849066
1	Potri.010G068500.1	Potri.008G063800.1	0.860561
1	Potri.010G068500.1	Potri.001G088300.1	0.800751
1	Potri.010G068500.1	Potri.008G169100.1	0.767991
1	Potri.010G068500.1	Potri.001G210000.1	0.772656
1	Potri.010G068500.1	Potri.018G109700.1	0.767504
1	Potri.010G068500.1	Potri.018G027600.1	0.712185
1	Potri.010G068500.1	Potri.010G052000.1	0.794022
1	Potri.010G068500.1	Potri.003G052500.1	0.822352
1	Potri.010G068500.1	Potri.005G254100.1	0.824358
1	Potri.010G068500.1	Potri.005G206700.1	0.78406
1	Potri.010G068500.1	Potri.006G087700.1	0.775059
1	Potri.010G068500.1	Potri.005G063300.1	0.808657
1	Potri.010G068500.1	Potri.014G153000.1	0.802852
1	Potri.010G068500.1	Potri.006G137500.1	0.846708
1	Potri.010G068500.1	Potri.012G112400.1	0.848181
1	Potri.010G068500.1	Potri.005G130400.1	0.799213
1	Potri.010G068500.1	Potri.018G065200.1	0.800534
1	Potri.010G068500.1	Potri.001G151300.1	0.781894
1	Potri.010G068500.1	Potri.006G059200.1	0.810276
1	Potri.010G068500.1	Potri.011G140100.1	0.810405
1	Potri.010G068500.1	Potri.015G054100.1	0.781485
1	Potri.010G068500.1	Potri.014G167300.1	0.799678
1	Potri.010G068500.1	Potri.006G088200.1	0.776509
1	Potri.010G068500.1	Potri.007G082500.1	0.74761
1	Potri.010G068500.1	Potri.T091100.1	0.843004
1	Potri.010G068500.1	Potri.007G027400.1	0.858775
1	Potri.010G068500.1	Potri.004G160800.1	0.717918
1	Potri.010G068500.1	Potri.006G025200.1	0.744065
1	Potri.010G068500.1	Potri.005G115000.1	0.756969
1	Potri.010G068500.1	Potri.018G097500.1	0.78793
1	Potri.010G068500.1	Potri.008G002900.1	0.756781
1	Potri.010G068500.1	Potri.001G375800.1	0.719442
1	Potri.010G068500.1	Potri.008G116800.1	0.757017
1	Potri.010G068500.1	Potri.015G108100.1	0.806427
1	Potri.010G068500.1	Potri.004G199400.1	0.841087
1	Potri.010G068500.1	Potri.001G256900.1	0.844279
1	Potri.010G068500.1	Potri.001G365600.1	0.797229
1	Potri.010G068500.1	Potri.007G003500.1	0.768513
1	Potri.010G068500.1	Potri.001G415400.1	0.875259
1	Potri.010G068500.1	Potri.018G068300.1	0.749479
1	Potri.010G068500.1	Potri.001G184000.1	0.797319
1	Potri.010G068500.1	Potri.001G394400.1	0.714218
1	Potri.010G068500.1	Potri.019G054800.1	0.800107
1	Potri.010G068500.1	Potri.006G075100.1	0.761634
1	Potri.010G068500.1	Potri.005G161900.1	0.783053
1	Potri.010G068500.1	Potri.014G148500.1	0.856556
1	Potri.010G068500.1	Potri.011G010300.1	0.732214
1	Potri.010G068500.1	Potri.014G037000.1	0.721808
1	Potri.010G068500.1	Potri.005G079700.1	0.838057
1	Potri.010G068500.1	Potri.009G131300.1	0.776323
1	Potri.010G068500.1	Potri.001G074200.1	0.769399
1	Potri.010G068500.1	Potri.001G114800.1	0.780986
1	Potri.010G068500.1	Potri.018G056200.1	0.758785
1	Potri.010G068500.1	Potri.007G093700.1	0.822189
1	Potri.010G068500.1	Potri.014G029700.1	0.85417
1	Potri.010G068500.1	Potri.015G121100.1	0.756066
1	Potri.010G068500.1	Potri.007G106500.1	0.846593
1	Potri.010G068500.1	Potri.006G067200.1	0.724257
1	Potri.010G068500.1	Potri.014G172400.1	0.755304
1	Potri.010G068500.1	Potri.016G090700.1	0.751438
1	Potri.010G068500.1	Potri.001G137900.1	0.716855
1	Potri.010G068500.1	Potri.005G038700.1	0.836458
1	Potri.010G068500.1	Potri.006G099500.1	0.771617
1	Potri.010G068500.1	Potri.001G407100.1	0.777157
1	Potri.010G068500.1	Potri.016G108900.1	0.872263
1	Potri.010G068500.1	Potri.005G112900.1	0.835879
1	Potri.010G068500.1	Potri.014G096500.1	0.74112
1	Potri.010G068500.1	Potri.018G104000.1	0.700609
1	Potri.010G068500.1	Potri.007G095200.1	0.847043
1	Potri.010G068500.1	Potri.002G063400.1	0.756052
1	Potri.010G068500.1	Potri.001G351400.1	0.845364
1	Potri.010G068500.1	Potri.005G254900.1	0.819272
1	Potri.010G068500.1	Potri.019G073900.1	0.849738
1	Potri.010G068500.1	Potri.009G037000.1	0.857639
1	Potri.010G068500.1	Potri.005G049000.1	0.859305
1	Potri.010G068500.1	Potri.003G121600.1	0.837887
1	Potri.010G068500.1	Potri.001G420900.1	0.825052
1	Potri.010G068500.1	Potri.001G249600.1	0.867897
1	Potri.010G068500.1	Potri.014G045600.1	0.717804
1	Potri.010G068500.1	Potri.014G175600.1	0.780266
1	Potri.010G068500.1	Potri.018G053600.1	0.776945
1	Potri.010G068500.1	Potri.006G229200.1	0.798737
1	Potri.010G068500.1	Potri.018G102500.1	0.771481
1	Potri.010G068500.1	Potri.015G108200.1	0.862262
1	Potri.010G068500.1	Potri.001G169000.1	0.785836
1	Potri.010G068500.1	Potri.003G065300.1	0.826819
1	Potri.010G068500.1	Potri.016G136100.1	0.793127
1	Potri.010G068500.1	Potri.012G070600.1	0.736576
1	Potri.010G068500.1	Potri.003G119200.1	0.787943
1	Potri.010G068500.1	Potri.004G045700.1	0.784839
1	Potri.010G068500.1	Potri.001G201500.1	0.825572
1	Potri.010G068500.1	Potri.009G050100.1	0.793564
1	Potri.010G068500.1	Potri.004G183100.1	0.832186
1	Potri.010G068500.1	Potri.019G089700.1	0.799504
1	Potri.010G068500.1	Potri.008G173900.1	0.718271
1	Potri.010G068500.1	Potri.005G183000.1	0.858727
1	Potri.010G068500.1	Potri.010G042500.1	0.806585
1	Potri.010G068500.1	Potri.008G157400.1	0.774413
1	Potri.010G068500.1	Potri.014G098600.1	0.799047
1	Potri.010G068500.1	Potri.007G052500.1	0.718402
1	Potri.010G068500.1	Potri.014G105800.1	0.738038
1	Potri.010G068500.1	Potri.018G083900.1	0.813064
1	Potri.010G068500.1	Potri.007G080600.1	0.70604
1	Potri.010G068500.1	Potri.015G052200.1	0.840789
1	Potri.010G068500.1	Potri.009G077900.1	0.783651
1	Potri.010G068500.1	Potri.002G072400.1	0.823066
1	Potri.010G068500.1	Potri.014G133400.1	0.700478
1	Potri.010G068500.1	Potri.015G020700.1	0.726931
1	Potri.010G068500.1	Potri.013G020800.1	0.844996
1	Potri.010G068500.1	Potri.004G072900.1	0.738327
1	Potri.010G068500.1	Potri.009G163200.1	0.814318
1	Potri.010G068500.1	Potri.001G083300.1	0.822259
1	Potri.010G068500.1	Potri.003G219700.1	0.768416
1	Potri.010G068500.1	Potri.008G090500.1	0.787972
1	Potri.010G068500.1	Potri.001G450800.1	0.791085
1	Potri.010G068500.1	Potri.015G088500.1	0.830203
1	Potri.010G068500.1	Potri.006G060100.1	0.822445
1	Potri.010G068500.1	Potri.010G008200.1	0.805801
1	Potri.010G068500.1	Potri.001G091300.1	0.790611
1	Potri.010G068500.1	Potri.010G248700.1	0.740736
1	Potri.010G068500.1	Potri.001G385100.1	0.818886
1	Potri.010G068500.1	Potri.012G144300.1	0.74685
1	Potri.010G068500.1	Potri.014G057200.1	0.749923
1	Potri.010G068500.1	Potri.018G081700.1	0.724048
1	Potri.010G068500.1	Potri.003G089900.1	0.778475
1	Potri.010G068500.1	Potri.004G061200.1	0.721271
1	Potri.010G068500.1	Potri.018G102700.1	0.885199
1	Potri.010G068500.1	Potri.011G064800.1	0.881263
1	Potri.010G068500.1	Potri.003G052200.1	0.703081
1	Potri.010G068500.1	Potri.012G058700.1	0.718943
1	Potri.010G068500.1	Potri.005G010300.1	0.881715
1	Potri.010G068500.1	Potri.005G083200.1	0.703736
1	Potri.010G068500.1	Potri.005G196100.1	0.749444
1	Potri.010G068500.1	Potri.001G044300.1	0.766749
1	Potri.010G068500.1	Potri.018G015700.1	0.769279
1	Potri.010G068500.1	Potri.006G189900.1	0.779116
1	Potri.010G068500.1	Potri.013G044900.1	0.75599
1	Potri.010G068500.1	Potri.002G083500.1	0.821386
1	Potri.010G068500.1	Potri.001G404700.1	0.80337
1	Potri.010G068500.1	Potri.005G258600.1	0.739654
1	Potri.010G068500.1	Potri.005G010700.1	0.796969
1	Potri.010G068500.1	Potri.008G147600.1	0.725456
1	Potri.010G068500.1	Potri.019G048900.1	0.77259
1	Potri.010G068500.1	Potri.010G200500.1	0.803668
1	Potri.010G068500.1	Potri.001G056700.1	0.774985
1	Potri.010G068500.1	Potri.006G246500.1	0.744448
1	Potri.010G068500.1	Potri.008G135400.1	0.812554
1	Potri.010G068500.1	Potri.004G218400.1	0.822854
1	Potri.010G068500.1	Potri.005G206200.1	0.794907
1	Potri.010G068500.1	Potri.019G043300.1	0.823415
1	Potri.010G068500.1	Potri.008G084500.1	0.768323
1	Potri.010G068500.1	Potri.010G110100.1	0.77697
1	Potri.010G068500.1	Potri.007G003600.1	0.720767
1	Potri.010G068500.1	Potri.006G069900.1	0.773428
1	Potri.010G068500.1	Potri.010G065600.1	0.877217
1	Potri.010G068500.1	Potri.012G134500.1	0.725336
1	Potri.010G068500.1	Potri.007G033700.1	0.710593
1	Potri.010G068500.1	Potri.006G221100.1	0.838012
1	Potri.010G068500.1	Potri.009G059800.1	0.828566
1	Potri.010G068500.1	Potri.010G210200.1	0.856792
1	Potri.010G068500.1	Potri.019G071900.1	0.788364
1	Potri.010G068500.1	Potri.017G099600.1	0.876535
1	Potri.010G068500.1	Potri.003G124200.1	0.743754
1	Potri.010G068500.1	Potri.002G154600.1	0.779252
1	Potri.010G068500.1	Potri.001G202000.1	0.752887
1	Potri.010G068500.1	Potri.013G160600.1	0.872866
1	Potri.010G068500.1	Potri.010G078800.1	0.834059
1	Potri.010G068500.1	Potri.001G009800.1	0.72656
1	Potri.010G068500.1	Potri.001G011700.1	0.758898
1	Potri.010G068500.1	Potri.001G037300.1	0.738906
1	Potri.010G068500.1	Potri.001G035200.1	0.809695
1	Potri.010G068500.1	Potri.001G224900.1	0.729892
1	Potri.010G068500.1	Potri.001G344800.1	0.818709
1	Potri.010G068500.1	Potri.001G340900.1	0.832258
1	Potri.010G068500.1	Potri.001G279100.1	0.765443
1	Potri.010G068500.1	Potri.002G153100.1	0.754449
1	Potri.010G068500.1	Potri.017G118900.1	0.766817
1	Potri.010G068500.1	Potri.003G063800.1	0.785595
1	Potri.010G068500.1	Potri.003G058800.1	0.72102
1	Potri.010G068500.1	Potri.003G073400.1	0.734758
1	Potri.010G068500.1	Potri.003G113500.1	0.808162
1	Potri.010G068500.1	Potri.003G134300.1	0.753681
1	Potri.010G068500.1	Potri.004G032500.1	0.724071
1	Potri.010G068500.1	Potri.004G102100.1	0.751022
1	Potri.010G068500.1	Potri.004G120300.1	0.842515
1	Potri.010G068500.1	Potri.004G122600.1	0.748391
1	Potri.010G068500.1	Potri.009G155300.1	0.890469
1	Potri.010G068500.1	Potri.009G099600.1	0.802413
1	Potri.010G068500.1	Potri.005G084400.1	0.883088
1	Potri.010G068500.1	Potri.005G137400.1	0.729491
1	Potri.010G068500.1	Potri.005G255500.1	0.791625
1	Potri.010G068500.1	Potri.006G109700.1	0.762136
1	Potri.010G068500.1	Potri.016G138500.1	0.755992
1	Potri.010G068500.1	Potri.006G221900.1	0.859975
1	Potri.010G068500.1	Potri.007G134600.1	0.757099
1	Potri.010G068500.1	Potri.007G100800.1	0.78931
1	Potri.010G068500.1	Potri.007G071300.1	0.82745
1	Potri.010G068500.1	Potri.008G034900.1	0.750202
1	Potri.010G068500.1	Potri.010G046300.1	0.703284
1	Potri.010G068500.1	Potri.010G158800.1	0.789406
1	Potri.010G068500.1	Potri.010G170300.1	0.753404
1	Potri.010G068500.1	Potri.002G012000.1	0.761072
1	Potri.010G068500.1	Potri.011G009600.1	0.710879
1	Potri.010G068500.1	Potri.011G083300.1	0.762904
1	Potri.010G068500.1	Potri.011G097800.1	0.844821
1	Potri.010G068500.1	Potri.011G132500.1	0.772578
1	Potri.010G068500.1	Potri.012G133900.1	0.761824
1	Potri.010G068500.1	Potri.009G043600.1	0.835537
1	Potri.010G068500.1	Potri.013G070500.1	0.858438
1	Potri.010G068500.1	Potri.013G070700.1	0.78263
1	Potri.010G068500.1	Potri.014G112300.1	0.731815
1	Potri.010G068500.1	Potri.014G129400.1	0.715745
1	Potri.010G068500.1	Potri.014G166800.1	0.806708
1	Potri.010G068500.1	Potri.019G087300.1	0.855715
1	Potri.010G068500.1	Potri.015G006900.1	0.750471
1	Potri.010G068500.1	Potri.006G278300.1	0.786571
1	Potri.010G068500.1	Potri.016G036900.1	0.797813
1	Potri.010G068500.1	Potri.016G040200.1	0.76522
1	Potri.010G068500.1	Potri.016G107000.1	0.854842
1	Potri.010G068500.1	Potri.017G070800.1	0.802319
1	Potri.010G068500.1	Potri.003G089600.1	0.717737
1	Potri.010G068500.1	Potri.017G112700.1	0.720509
1	Potri.010G068500.1	Potri.011G052200.1	0.739715
1	Potri.010G068500.1	Potri.019G063900.1	0.73086
1	Potri.010G068500.1	Potri.016G002300.1	0.805494
1	Potri.010G068500.1	Potri.013G125600.1	0.709333
1	Potri.010G068500.1	Potri.001G393700.1	0.804397
1	Potri.010G068500.1	Potri.005G155000.1	0.713842
1	Potri.010G068500.1	Potri.009G062500.1	0.780761
1	Potri.010G068500.1	Potri.001G135400.1	0.783177
1	Potri.010G068500.1	Potri.015G129600.1	0.731821
1	Potri.010G068500.1	Potri.008G159400.1	0.757332
1	Potri.010G068500.1	Potri.001G152200.1	0.843876
1	Potri.010G068500.1	Potri.008G041000.1	0.80967
1	Potri.010G068500.1	Potri.001G374900.1	0.749628
1	Potri.010G068500.1	Potri.011G085700.1	0.700713
1	Potri.010G068500.1	Potri.013G047000.1	0.758249
1	Potri.010G068500.1	Potri.001G053700.1	0.746744
1	Potri.010G068500.1	Potri.001G309300.1	0.716825
1	Potri.010G068500.1	Potri.017G125100.1	0.727426
1	Potri.010G068500.1	Potri.002G053000.1	0.819597
1	Potri.010G068500.1	Potri.005G209500.1	0.839215
1	Potri.010G068500.1	Potri.012G090200.1	0.795333
1	Potri.010G068500.1	Potri.015G086500.1	0.787717
1	Potri.010G068500.1	Potri.001G424700.1	0.739817
1	Potri.010G068500.1	Potri.007G034300.1	0.787997
1	Potri.010G068500.1	Potri.010G145000.1	0.710469
1	Potri.010G068500.1	Potri.003G058500.1	0.781369
1	Potri.010G068500.1	Potri.009G155700.1	0.766311
1	Potri.010G068500.1	Potri.009G052500.1	0.846788
1	Potri.010G068500.1	Potri.008G045800.1	0.796141
1	Potri.010G068500.1	Potri.010G215900.1	0.770948
1	Potri.010G068500.1	Potri.004G100000.1	0.869742
1	Potri.010G068500.1	Potri.002G055700.1	0.789813
1	Potri.010G068500.1	Potri.019G083400.1	0.764097
1	Potri.010G068500.1	Potri.010G127300.1	0.790601
1	Potri.010G068500.1	Potri.002G196100.1	0.770861
1	Potri.010G068500.1	Potri.013G112900.1	0.755019
1	Potri.010G068500.1	Potri.019G118500.1	0.811866
1	Potri.010G068500.1	Potri.001G134000.1	0.849699
1	Potri.010G068500.1	Potri.002G146300.1	0.744209
1	Potri.010G068500.1	Potri.002G228600.1	0.710923
1	Potri.010G068500.1	Potri.014G154000.1	0.754661
1	Potri.010G068500.1	Potri.004G053400.1	0.802082
1	Potri.010G068500.1	Potri.014G039600.1	0.810509
1	Potri.010G068500.1	Potri.002G132200.1	0.830063
1	Potri.010G068500.1	Potri.014G137300.1	0.745073
1	Potri.010G068500.1	Potri.006G096700.1	0.823638
1	Potri.010G068500.1	Potri.001G420800.1	0.704116
1	Potri.010G068500.1	Potri.014G142200.1	0.707351
1	Potri.010G068500.1	Potri.005G100400.1	0.847264
1	Potri.010G068500.1	Potri.002G029900.1	0.744976
1	Potri.010G068500.1	Potri.010G176400.1	0.7311
1	Potri.010G068500.1	Potri.001G068300.1	0.761921
1	Potri.010G068500.1	Potri.006G034300.1	0.83945
1	Potri.010G068500.1	Potri.001G471900.1	0.828092
1	Potri.010G068500.1	Potri.008G153200.1	0.851724
1	Potri.010G068500.1	Potri.014G140500.1	0.867653
1	Potri.010G068500.1	Potri.015G010700.1	0.791643
1	Potri.010G068500.1	Potri.003G099600.1	0.85744
1	Potri.010G068500.1	Potri.009G111400.1	0.86036
1	Potri.010G068500.1	Potri.015G036500.1	0.805122
1	Potri.010G068500.1	Potri.019G034100.1	0.736551
1	Potri.010G068500.1	Potri.008G031700.1	0.812976
1	Potri.010G068500.1	Potri.005G256600.1	0.833336
1	Potri.010G068500.1	Potri.016G072100.1	0.705904
1	Potri.010G068500.1	Potri.003G222200.1	0.8373
1	Potri.010G068500.1	Potri.006G185400.1	0.717639
1	Potri.010G068500.1	Potri.017G030100.1	0.746133
1	Potri.010G068500.1	Potri.009G047700.1	0.807913
1	Potri.010G068500.1	Potri.013G109000.1	0.812207
1	Potri.010G068500.1	Potri.017G073000.1	0.753515
1	Potri.010G068500.1	Potri.013G085300.1	0.772279
1	Potri.010G068500.1	Potri.001G022500.1	0.746348
1	Potri.010G068500.1	Potri.004G175800.1	0.859091
1	Potri.010G068500.1	Potri.006G123600.1	0.748148
1	Potri.010G068500.1	Potri.009G029100.1	0.717258
1	Potri.010G068500.1	Potri.001G237800.1	0.810022
1	Potri.010G068500.1	Potri.005G186800.1	0.847609
1	Potri.010G068500.1	Potri.002G073000.1	0.835017
1	Potri.010G068500.1	Potri.011G057800.1	0.798838
1	Potri.010G068500.1	Potri.013G007800.1	0.828121
1	Potri.010G068500.1	Potri.014G102400.1	0.84354
1	Potri.010G068500.1	Potri.008G181900.1	0.797873
1	Potri.010G068500.1	Potri.007G128200.1	0.764864
1	Potri.010G068500.1	Potri.005G027100.1	0.760072
1	Potri.010G068500.1	Potri.002G016000.1	0.840493
1	Potri.010G068500.1	Potri.005G094700.1	0.8342
1	Potri.010G068500.1	Potri.011G031300.1	0.767156
1	Potri.010G068500.1	Potri.014G169200.1	0.718511
1	Potri.010G068500.1	Potri.007G057200.1	0.839055
1	Potri.010G068500.1	Potri.003G040800.1	0.83134
1	Potri.010G068500.1	Potri.009G049400.1	0.752764
1	Potri.010G068500.1	Potri.002G044300.1	0.771329
1	Potri.010G068500.1	Potri.001G144800.1	0.886642
1	Potri.010G068500.1	Potri.001G416400.1	0.845942
1	Potri.010G068500.1	Potri.006G195100.1	0.739863
1	Potri.010G068500.1	Potri.014G093900.1	0.806419
1	Potri.010G068500.1	Potri.018G076600.1	0.84794
1	Potri.010G068500.1	Potri.018G028500.1	0.799645
1	Potri.010G068500.1	Potri.017G072800.1	0.777574
1	Potri.010G068500.1	Potri.004G068600.1	0.805771
1	Potri.010G068500.1	Potri.001G024200.1	0.780406
1	Potri.010G068500.1	Potri.010G042300.1	0.785321
1	Potri.010G068500.1	Potri.010G161400.1	0.842867
1	Potri.010G068500.1	Potri.001G257400.1	0.705311
1	Potri.010G068500.1	Potri.004G033400.1	0.843296
1	Potri.010G068500.1	Potri.002G033300.1	0.86432
1	Potri.010G068500.1	Potri.014G172800.1	0.841501
1	Potri.010G068500.1	Potri.013G017200.1	0.756444
1	Potri.010G068500.1	Potri.015G104500.1	0.733953
1	Potri.010G068500.1	Potri.010G130800.1	0.773626
1	Potri.010G068500.1	Potri.006G125700.1	0.740274
1	Potri.010G068500.1	Potri.008G113600.1	0.815757
1	Potri.010G068500.1	Potri.003G005800.1	0.772563
1	Potri.010G068500.1	Potri.009G134100.1	0.729613
1	Potri.010G068500.1	Potri.004G217000.1	0.856536
1	Potri.010G068500.1	Potri.015G097700.1	0.765986
1	Potri.010G068500.1	Potri.001G243500.1	0.703577
1	Potri.010G068500.1	Potri.008G066500.1	0.733399
1	Potri.010G068500.1	Potri.004G162400.1	0.847655
1	Potri.010G068500.1	Potri.005G063600.1	0.719746
1	Potri.010G068500.1	Potri.006G049100.1	0.782332
1	Potri.010G068500.1	Potri.012G020700.1	0.712007
1	Potri.010G068500.1	Potri.013G117000.1	0.794811
1	Potri.010G068500.1	Potri.005G058400.1	0.784552
1	Potri.010G068500.1	Potri.001G244800.1	0.800264
1	Potri.010G068500.1	Potri.001G262400.1	0.766787
1	Potri.010G068500.1	Potri.001G200300.1	0.733798
1	Potri.010G068500.1	Potri.006G165800.1	0.79449
1	Potri.010G068500.1	Potri.001G346100.1	0.845204
1	Potri.010G068500.1	Potri.014G085700.1	0.764885
[truncated: 310,642+ more rows]
