# Supplementary material for: Systematic Identification of Cell-Wall Related Genes in Populus Based on Analysis of Functional Modules in Co-Expression Network
Source: PLoS One. 2014 Apr 15;9(4):e95176. doi: 10.1371/journal.pone.0095176 (PMC3988181; doi:10.1371/journal.pone.0095176)
Supplement: Table S7 — Significantly overrepresented biological process GO terms in PGCN modules. (XLSX) [file pone.0095176.s010.xlsx]

## Sheet: 工作表1
Table S7: Significantly overrepresented biological process GO terms in PGCN modules.
Module	GO term	GO description	Number*	P value
1	GO:0015979	photosynthesis	85/145	1.7e-65
2	GO:0042254	ribosome biogenesis	173/296	0
3	GO:0006796	phosphate-containing compound metabolic process	68/1424	2.8e-07
4	GO:0009834	secondary cell wall biogenesis	7/8	9.9e-11
5	GO:0051301	cell division	13/87	8.0e-14
6	GO:0016070	RNA metabolic process	13/377	2.6e-03
8	GO:0006259	DNA metabolic process	30/364	1.4e-24
9	GO:0006073	cellular glucan metabolic process	8/298	3.3e-03
11	GO:0010042	response to manganese ion	2/2	1.3e-03
12	GO:0071555	cell wall organization	4/87	1.0e-02
13	GO:0006869	lipid transport	6/64	1.6e-06
15	GO:0005986	sucrose biosynthetic process	3/18	1.5e-03
17	GO:0035264	multicellular organism growth	2/2	1.6e-04
18	GO:0009072	aromatic amino acid family metabolic process	6/118	3.3e-05
24	GO:0008210	estrogen metabolic process	2/4	1.1e-03
25	GO:0046907	intracellular transport	6/282	2.1e-04
26	GO:0009725	response to hormone stimulus	8/491	1.2e-05
27	GO:0009813	flavonoid biosynthetic process	8/74	9.5e-11
28	GO:0009225	nucleotide-sugar metabolic process	4/36	5.6e-06
35	GO:0007169	transmembrane receptor protein tyrosine kinase signaling pathway	3/145	9.0e-03
36	GO:0030163	protein catabolic process	6/162	2.6e-06
37	GO:0006635	fatty acid beta-oxidation	2/23	2.9e-02
40	GO:0005985	sucrose metabolic process	3/251	2.7e-02
41	GO:0046394	carboxylic acid biosynthetic process	8/376	3.0e-06
44	GO:0006091	generation of precursor metabolites and energy	7/307	3.6e-06
45	GO:0051274	beta-glucan biosynthetic process	2/33	1.1e-02
46	GO:0006139	nucleobase-containing compound metabolic process	9/1042	8.7e-06
52	GO:0016049	cell growth	2/124	3.8e-02
55	GO:0055067	monovalent inorganic cation homeostasis	2/25	2.1e-03
57	GO:0006950	response to stress	4/1293	9.1e-03
60	GO:0016574	histone ubiquitination	1/1	5.7e-03
63	GO:0050832	defense response to fungus	2/70	3.1e-03
66	GO:0032312	regulation of ARF GTPase activity	2/4	1.9e-04
69	GO:0006512	ubiquitin cycle	2/28	3.8e-03
72	GO:0071368	cellular response to cytokinin stimulus	2/14	2.2e-03
73	GO:0042391	regulation of membrane potential	1/2	1.7e-02
74	GO:0045944	positive regulation of transcription from RNA polymerase II promoter	1/2	1.2e-02
75	GO:0006457	protein folding	3/154	7.0e-03
77	GO:0006120	mitochondrial electron transport, NADH to ubiquinone	2/21	4.8e-04
85	GO:0015979	photosynthesis	4/145	4.7e-06
86	GO:0009117	nucleotide metabolic process	3/233	1.6e-03
88	GO:0006950	response to stress	4/1293	5.3e-03
89	GO:0009725	response to hormone stimulus	3/491	3.2e-02
91	GO:0009806	lignan metabolic process	2/15	3.4e-04
92	GO:0006950	response to stress	6/1293	1.1e-04
94	GO:2001141	regulation of RNA biosynthetic process	3/637	1.5e-03
101	GO:0016226	iron-sulfur cluster assembly	2/13	1.0e-04
102	GO:0006555	methionine metabolic process	3/31	3.1e-05
103	GO:0043632	modification-dependent macromolecule catabolic process	3/142	2.2e-04
105	GO:0016567	protein ubiquitination	2/120	2.1e-02
107	GO:0009738	abscisic acid mediated signaling pathway	2/29	2.0e-03
109	GO:0006355	regulation of transcription, DNA-dependent	2/637	3.0e-02
110	GO:0006986	response to unfolded protein	2/9	8.9e-05
123	GO:0044042	glucan metabolic process	2/298	2.4e-02
127	GO:0032787	monocarboxylic acid metabolic process	3/300	8.0e-03
129	GO:0045333	cellular respiration	2/104	1.1e-02
132	GO:1902222	erythrose 4-phosphate/phosphoenolpyruvate family amino acid catabolic process	1/8	4.2e-02
146	GO:0009965	leaf morphogenesis	2/38	2.9e-03
147	GO:0016925	protein sumoylation	1/2	2.6e-02
153	GO:2001141	regulation of RNA biosynthetic process	3/637	9.5e-03
154	GO:0035556	intracellular signal transduction	2/85	1.1e-02
156	GO:0015979	photosynthesis	2/145	9.2e-03
158	GO:0006334	nucleosome assembly	3/35	3.8e-07
159	GO:0071365	cellular response to auxin stimulus	2/97	4.4e-03
180	GO:0071310	cellular response to organic substance	2/272	4.1e-02
182	GO:0006818	hydrogen transport	3/131	1.2e-04
192	GO:0009753	response to jasmonic acid stimulus	2/83	1.9e-03
