# Supplementary material for: Systematic Identification of Cell-Wall Related Genes in Populus Based on Analysis of Functional Modules in Co-Expression Network
Source: PLoS One. 2014 Apr 15;9(4):e95176. doi: 10.1371/journal.pone.0095176 (PMC3988181; doi:10.1371/journal.pone.0095176)
Supplement: Table S8 — Best-hit homologous genes in Arabidopsis of the Populus genes in Module 4. (XLSX) [file pone.0095176.s011.xlsx]

## Sheet: Sheet3
Table S8: Best-hit homologous genes in Arabidopisis of the Populus genes in Module 4.
Populus Gene	Arabidopisis
	Locus	Name	Other name	E-value
Potri.001G036900.1	AT3G21240	4CL2	4-coumarate:CoA ligase 2	0.0
Potri.018G032900.1	AT1G15520	ABCG40	ATP-binding cassette G40	0.0
Potri.005G137500.1	AT3G19150	ACK1	ARABIDOPSIS CDK INHIBITOR 1	2e-14
Potri.008G038100.1	AT5G03300	ADK2	adenosine kinase 2	0.0
Potri.001G004100.1	AT5G56540	AGP14	arabinogalactan protein 14	1e-20
Potri.003G220900.1	AT5G56540	AGP14	arabinogalactan protein 14	5e-18
Potri.005G115800.1	AT2G13810	ALD1	AGD2-like defense response protein 1	0.0
Potri.011G153300.1	AT1G32770	ANAC012	NAC domain containing protein 12	4e-116
Potri.005G116800.1	AT2G18060	ANAC037	Arabidopsis NAC domain containing protein 37	8e-168
Potri.002G178700.1	AT2G46770	ANAC043	Arabidopsis NAC domain containing protein 43	6e-136
Potri.001G448400.1	AT2G46770	ANAC043	Arabidopsis NAC domain containing protein 43	2e-115
Potri.007G135300.1	AT4G28500	ANAC073	NAC domain containing protein 73	9e-129
Potri.017G016700.1	AT4G28500	ANAC073	NAC domain containing protein 73	3e-133
Potri.013G053500.1	AT5G18280	APY2	apyrase 2	0.0
Potri.011G061500.1	AT5G45970	ARAC2	Arabidopsis RAC-like 2	5e-123
Potri.010G067100.1	AT2G33385	arpc2b	actin-related protein C2B	8e-151
Potri.008G170800.1	AT2G33385	arpc2b	actin-related protein C2B	2e-150
Potri.016G133800.1	AT3G10960	ATAZG1	AZA-guanine resistant1	0.0
Potri.009G074300.1	AT3G51780	ATBAG4	BCL-2-associated athanogene 4	1e-75
Potri.001G279500.1	AT3G51780	ATBAG4	BCL-2-associated athanogene 4	6e-71
Potri.014G122200.1	AT1G02640	ATBXL2	BETA-XYLOSIDASE 2	0.0
Potri.003G022900.1	AT5G64570	ATBXL4	ARABIDOPSIS THALIANA BETA-D-XYLOSIDASE 4	0.0
Potri.018G103900.1	AT5G17420	ATCESA7		0.0
Potri.006G181900.1	AT5G17420	ATCESA7		0.0
Potri.004G059600.1	AT4G18780	ATCESA8	CELLULOSE SYNTHASE 8	0.0
Potri.011G069600.1	AT4G18780	ATCESA8	CELLULOSE SYNTHASE 8	0.0
Potri.019G038200.1	AT5G17920	ATCIMS	COBALAMIN-INDEPENDENT METHIONINE SYNTHASE	0.0
Potri.010G234100.1	AT5G03760	ATCSLA09		0.0
Potri.008G026400.1	AT5G03760	ATCSLA09		0.0
Potri.010G141600.1	AT3G16920	ATCTL2		0.0
Potri.015G013300.1	AT5G03170	ATFLA11	ARABIDOPSIS FASCICLIN-LIKE ARABINOGALACTAN-PROTEIN 11	2e-56
Potri.012G127900.1	AT5G03170	ATFLA11	ARABIDOPSIS FASCICLIN-LIKE ARABINOGALACTAN-PROTEIN 11	8e-72
Potri.012G015000.1	AT5G03170	ATFLA11	ARABIDOPSIS FASCICLIN-LIKE ARABINOGALACTAN-PROTEIN 11	3e-57
Potri.004G210600.1	AT5G03170	ATFLA11	ARABIDOPSIS FASCICLIN-LIKE ARABINOGALACTAN-PROTEIN 11	2e-60
Potri.001G320800.1	AT5G03170	ATFLA11	ARABIDOPSIS FASCICLIN-LIKE ARABINOGALACTAN-PROTEIN 11	1e-65
Potri.013G151400.1	AT5G03170	ATFLA11	ARABIDOPSIS FASCICLIN-LIKE ARABINOGALACTAN-PROTEIN 11	1e-61
Potri.006G129200.1	AT5G03170	ATFLA11	ARABIDOPSIS FASCICLIN-LIKE ARABINOGALACTAN-PROTEIN 11	7e-93
Potri.009G012100.1	AT5G03170	ATFLA11	ARABIDOPSIS FASCICLIN-LIKE ARABINOGALACTAN-PROTEIN 11	2e-54
Potri.016G088700.1	AT5G03170	ATFLA11	ARABIDOPSIS FASCICLIN-LIKE ARABINOGALACTAN-PROTEIN 11	4e-94
Potri.009G012200.1	AT5G03170	ATFLA11	ARABIDOPSIS FASCICLIN-LIKE ARABINOGALACTAN-PROTEIN 11	3e-58
Potri.015G129400.1	AT5G03170	ATFLA11	ARABIDOPSIS FASCICLIN-LIKE ARABINOGALACTAN-PROTEIN 11	3e-73
Potri.002G132900.1	AT1G19300	ATGATL1		0.0
Potri.006G062200.1	AT5G34940	AtGUS3	glucuronidase 3	0.0
Potri.001G068100.1	AT1G27440	ATGUT1		0.0
Potri.013G011500.1	AT5G27000	ATK4	kinesin 4	0.0
Potri.011G165200.1	AT3G44730	AtKIN14h		0.0
Potri.006G087500.1	AT5G60020	ATLAC17		0.0
Potri.006G087100.1	AT5G60020	ATLAC17		0.0
Potri.011G120300.1	AT5G60020	ATLAC17		0.0
Potri.016G112000.1	AT2G38080	ATLMCO4	ARABIDOPSIS LACCASE-LIKE MULTICOPPER OXIDASE 4	0.0
Potri.010G193100.1	AT2G38080	ATLMCO4	ARABIDOPSIS LACCASE-LIKE MULTICOPPER OXIDASE 4	0.0
Potri.008G064000.1	AT2G38080	ATLMCO4	ARABIDOPSIS LACCASE-LIKE MULTICOPPER OXIDASE 4	0.0
Potri.016G112100.1	AT2G38080	ATLMCO4	ARABIDOPSIS LACCASE-LIKE MULTICOPPER OXIDASE 4	0.0
Potri.006G097100.1	AT2G38080	ATLMCO4	ARABIDOPSIS LACCASE-LIKE MULTICOPPER OXIDASE 4	0.0
Potri.006G109900.1	AT5G01930	AtMAN6		0.0
Potri.016G138600.1	AT5G01930	AtMAN6		0.0
Potri.003G132000.1	AT1G63910	AtMYB103	myb domain protein 103	1e-107
Potri.001G099800.1	AT1G63910	AtMYB103	myb domain protein 103	3e-108
Potri.015G129100.1	AT4G12350	AtMYB42	myb domain protein 42	4e-88
Potri.003G114100.1	AT4G12350	AtMYB42	myb domain protein 42	4e-105
Potri.012G127700.1	AT4G12350	AtMYB42	myb domain protein 42	2e-89
Potri.001G258700.1	AT5G12870	ATMYB46	MYB DOMAIN PROTEIN 46	5e-73
Potri.009G053900.1	AT5G12870	ATMYB46	MYB DOMAIN PROTEIN 46	5e-75
Potri.015G082700.1	AT1G57560	AtMYB50	myb domain protein 50	6e-83
Potri.005G186400.1	AT1G17950	ATMYB52	MYB DOMAIN PROTEIN 52	2e-66
Potri.002G073500.1	AT1G17950	ATMYB52	MYB DOMAIN PROTEIN 52	6e-66
Potri.007G134500.1	AT1G17950	ATMYB52	MYB DOMAIN PROTEIN 52	4e-82
Potri.015G033600.1	AT1G17950	ATMYB52	MYB DOMAIN PROTEIN 52	1e-85
Potri.007G106100.1	AT4G33450	ATMYB69	MYB DOMAIN PROTEIN 69	2e-70
Potri.001G267300.1	AT3G08500	AtMYB83	myb domain protein 83	1e-91
Potri.012G084100.1	AT5G26660	ATMYB86	myb domain protein 86	3e-82
Potri.013G155300.1	AT2G30395	ATOFP17		1e-45
Potri.010G224200.1	AT2G37040	ATPAL1		0.0
Potri.003G100200.1	AT1G32100	ATPRR1		1e-165
Potri.010G229600.1	AT5G03530	ATRAB		5e-109
Potri.015G142000.1	AT5G07250	ATRBL3	RHOMBOID-like protein 3	2e-154
Potri.002G189200.1	AT4G01850	AtSAM2		0.0
Potri.014G114700.1	AT4G01850	AtSAM2		0.0
Potri.006G136700.1	AT3G43190	ATSUS4	ARABIDOPSIS THALIANA SUCROSE SYNTHASE 4	0.0
Potri.018G025000.1	AT5G11100	ATSYTD		0.0
Potri.003G177700.1	AT1G04760	ATVAMP726	vesicle-associated membrane protein 726	3e-143
Potri.002G113100.1	AT1G58370	ATXYN1	ARABIDOPSIS THALIANA XYLANASE 1	2e-56
Potri.002G080700.1	AT1G77410	BGAL16	beta-galactosidase 16	0.0
Potri.002G031000.1	AT1G75410	BLH3	BEL1-like homeodomain 3	4e-112
Potri.003G155200.1	AT1G30900	BP80-3;3	binding protein of 80 kDa 3;3	0.0
Potri.008G140500.1	AT2G01950	BRL2	BRI1-like 2	0.0
Potri.009G099800.1	AT4G34050	CCoAOMT1	caffeoyl coenzyme A O-methyltransferase 1	1e-168
Potri.002G257900.1	AT5G44030	CESA4	cellulose synthase A4	0.0
Potri.001G403700.1	AT4G27430	CIP7	COP1-interacting protein 7	0.0
Potri.019G048800.1	AT5G58380	CIPK10	CBL-INTERACTING PROTEIN KINASE 10	0.0
Potri.008G115600.1	AT1G73965	CLE13	CLAVATA3/ESR-RELATED 13	4e-19
Potri.004G117200.1	AT5G15630	COBL4	COBRA-LIKE4	0.0
Potri.015G060100.1	AT5G15630	COBL4	COBRA-LIKE4	0.0
Potri.001G109300.1	AT1G33720	CYP76C6	cytochrome P450, family 76, subfamily C, polypeptide 6	4e-126
Potri.007G016400.1	AT4G36220	CYP84A1		0.0
Potri.001G189400.1	AT1G79760	DTA4	downstream target of AGL15-4	4e-51
Potri.011G161500.1	AT2G34790	EDA28	EMBRYO SAC DEVELOPMENT ARREST 28	0.0
Potri.018G052500.1	AT5G11890	EMB3135	EMBRYO DEFECTIVE 3135	4e-76
Potri.008G069900.1	AT3G55990	ESK1	ESKIMO 1	0.0
Potri.010G187600.1	AT3G55990	ESK1	ESKIMO 1	0.0
Potri.013G151300.1	AT5G60490	FLA12	FASCICLIN-like arabinogalactan-protein 12	5e-61
Potri.013G151500.1	AT5G60490	FLA12	FASCICLIN-like arabinogalactan-protein 12	4e-61
Potri.008G012400.1	AT5G06390	FLA17	FASCICLIN-like arabinogalactan protein 17 precursor	0.0
Potri.012G006200.1	AT5G06390	FLA17	FASCICLIN-like arabinogalactan protein 17 precursor	7e-143
Potri.002G223300.1	AT2G04780	FLA7	FASCICLIN-like arabinoogalactan 7	3e-87
Potri.018G132300.1	AT3G10700	GalAK	galacturonic acid kinase	8e-11
Potri.010G223300.1	AT4G32890	GATA9	GATA transcription factor 9	8e-47
Potri.011G132600.1	AT5G54690	GAUT12	galacturonosyltransferase 12	0.0
Potri.011G153700.1	AT2G35630	GEM1		0.0
Potri.003G074700.1	AT2G35020	GlcNAc1pUT2	N-acetylglucosamine-1-phosphate uridylyltransferase 2	0.0
Potri.014G110400.1	AT3G62020	GLP10	germin-like protein 10	8e-116
Potri.002G184900.1	AT3G62020	GLP10	germin-like protein 10	2e-117
Potri.010G038200.1	AT1G10460	GLP7	germin-like protein 7	3e-84
Potri.007G107200.1	AT3G18660	GUX1	glucuronic acid substitution of xylan 1	0.0
Potri.005G061600.1	AT3G18660	GUX1	glucuronic acid substitution of xylan 1	0.0
Potri.014G029900.1	AT4G33330	GUX2	glucuronic acid substitution of xylan 2	0.0
Potri.007G047500.1	AT5G67230	I14H	IRREGULAR XYLEM 14 Homolog	0.0
Potri.005G141500.1	AT5G67230	I14H	IRREGULAR XYLEM 14 Homolog	0.0
Potri.001G375700.1	AT3G15050	IQD10	IQ-domain 10	5e-90
Potri.011G096500.1	AT3G15050	IQD10	IQ-domain 10	5e-91
Potri.012G016200.1	AT3G49260	iqd21	IQ-domain 21	3e-106
Potri.015G012500.1	AT3G49260	iqd21	IQ-domain 21	3e-114
Potri.007G047000.1	AT5G67210	IRX15-L	IRX15-LIKE	7e-171
Potri.005G141300.1	AT5G67210	IRX15-L	IRX15-LIKE	1e-174
Potri.006G131000.1	AT2G37090	IRX9	IRREGULAR XYLEM 9	1e-163
Potri.016G086400.1	AT2G37090	IRX9	IRREGULAR XYLEM 9	1e-168
Potri.008G073700.1	AT2G40370	LAC5	laccase 5	0.0
Potri.010G183600.1	AT2G40370	LAC5	laccase 5	0.0
Potri.004G172800.1	AT2G21050	LAX2	like AUXIN RESISTANT 2	0.0
Potri.001G055100.1	AT1G27920	MAP65-8	microtubule-associated protein 65-8	0.0
Potri.003G173300.1	AT1G27920	MAP65-8	microtubule-associated protein 65-8	0.0
Potri.008G201600.1	AT3G23590	MED33A		0.0
Potri.017G000300.1	AT2G44160	MTHFR2	methylenetetrahydrofolate reductase 2	0.0
Potri.015G036800.1	AT1G18290	NA		1e-35
Potri.011G159000.1	AT1G23460	NA		0.0
Potri.005G114400.1	AT2G17940	NA		4e-40
Potri.003G093500.1	AT4G17920	NA		5e-70
Potri.002G222600.1	AT2G04850	NA		0.0
Potri.007G136800.1	AT2G20562	NA		9e-29
Potri.017G075500.1	AT5G40020	NA		1e-124
Potri.002G168300.1	AT3G61660	NA		4e-11
Potri.T080100.1	NA	NA		NA
Potri.018G065000.1	AT3G13980	NA		2e-47
Potri.009G092300.1	NA	NA		NA
Potri.001G231000.1	AT3G60080	NA		3e-29
Potri.001G280200.1	AT5G45840	NA		6e-169
Potri.019G049200.1	AT2G40480	NA		7e-97
Potri.001G370800.1	AT5G55950	NA		0.0
Potri.001G245400.1	NA	NA		NA
Potri.014G185300.1	AT5G42710	NA		5e-48
Potri.006G159000.1	AT1G69430	NA		4e-26
Potri.008G069000.1	AT2G40120	NA		1e-27
Potri.006G108600.1	AT5G01890	NA		0.0
Potri.009G029000.1	AT5G59305	NA		6e-10
Potri.010G058200.1	AT1G67510	NA		0.0
Potri.004G211000.1	AT2G28410	NA		8e-26
Potri.001G107000.1	AT5G23750	NA		2e-50
Potri.010G058700.1	AT3G01860	NA		3e-19
Potri.015G060900.1	AT5G61340	NA		8e-73
Potri.006G114400.1	AT1G79620	NA		0.0
Potri.014G058200.1	AT2G45040	NA		1e-123
Potri.T071300.1	AT2G40480	NA		3e-118
Potri.009G086800.1	AT1G49960	NA		0.0
Potri.014G161700.1	AT2G04850	NA		0.0
Potri.003G119400.1	AT4G22900	NA		2e-94
Potri.009G024700.1	AT2G31930	NA		2e-13
Potri.017G029000.1	AT3G59480	NA		0.0
Potri.002G110100.1	AT1G09890	NA		0.0
Potri.005G003300.1	AT1G56720	NA		0.0
Potri.002G201000.1	AT2G47500	NA		0.0
Potri.002G127800.1	AT1G47410	NA		2e-40
Potri.014G098700.1	AT3G61750	NA		3e-142
Potri.003G073500.1	AT1G17270	NA		0.0
Potri.002G101300.1	AT1G72230	NA		6e-44
Potri.004G062000.1	AT1G17030	NA		0.0
Potri.003G164200.1	AT1G03080	NA		1e-28
Potri.011G068300.1	AT1G29200	NA		0.0
Potri.005G078300.1	AT5G10150	NA		3e-102
Potri.003G115900.1	AT1G62870	NA		0.0
Potri.008G094700.1	AT3G27960	NA		0.0
Potri.008G195000.1	AT3G06035	NA		9e-79
Potri.013G102200.1	AT1G33800	NA		3e-133
Potri.007G007000.1	NA	NA		NA
Potri.T059900.1	AT5G37478	NA		4e-60
Potri.011G122700.1	AT1G61065	NA		1e-65
Potri.006G181300.1	AT5G57830	NA		5e-50
Potri.009G011100.1	AT2G28315	NA		0.0
Potri.002G143600.1	AT1G02040	NA		2e-37
Potri.007G131200.1	AT2G43420	NA		0.0
Potri.001G403600.1	AT3G15480	NA		4e-83
Potri.001G127100.1	AT5G45290	NA		8e-121
Potri.002G176800.1	AT2G46710	NA		2e-170
Potri.004G196600.1	AT5G21070	NA		4e-141
Potri.001G247600.1	AT3G11320	NA		0.0
Potri.001G371200.1	AT5G55970	NA		2e-152
Potri.010G055700.1	AT3G01750	NA		0.0
Potri.010G140200.1	AT1G69080	NA		9e-66
Potri.010G235600.1	AT3G52900	NA		4e-61
Potri.014G013600.1	AT4G10810	NA		6e-12
Potri.001G275800.1	AT5G12300	NA		9e-15
Potri.004G226800.1	AT1G09610	NA		2e-157
Potri.014G094400.1	AT2G46300	NA		9e-55
Potri.003G146200.1	AT5G41950	NA		0.0
Potri.008G176900.1	AT1G67510	NA		0.0
Potri.009G037500.1	NA	NA		NA
Potri.016G010900.1	AT5G47530	NA		8e-178
Potri.016G110200.1	AT3G54120	NA		3e-64
Potri.005G109600.1	AT3G51325	NA		1e-14
Potri.008G006500.1	AT1G71070	NA		6e-116
Potri.002G246400.1	AT3G25130	NA		9e-19
Potri.002G116200.1	AT4G10810	NA		1e-10
Potri.013G060600.1	NA	NA		NA
Potri.006G005600.1	AT5G47635	NA		5e-35
Potri.001G162100.1	AT3G06840	NA		3e-09
Potri.010G033400.1	AT3G06035	NA		3e-73
Potri.010G052100.1	AT1G24480	NA		8e-120
Potri.001G232200.1	AT2G31930	NA		2e-16
Potri.016G134500.1	AT2G38500	NA		3e-78
Potri.001G112800.1	AT4G22900	NA		2e-103
Potri.016G006200.1	AT5G47635	NA		7e-34
Potri.017G101300.1	AT5G15740	NA		0.0
Potri.001G458000.1	AT3G12955	NA		1e-35
Potri.005G065200.1	AT5G64030	NA		0.0
Potri.006G036300.1	AT1G66120	NA		0.0
Potri.002G178900.1	AT3G61920	NA		2e-50
Potri.002G034400.1	AT1G75280	NA		1e-167
Potri.001G096900.1	AT4G23690	NA		8e-63
Potri.014G100400.1	AT4G10840	NA		0.0
Potri.015G096900.1	AT4G24910	NA		7e-77
Potri.010G089900.1	AT5G26330	NA		2e-61
Potri.010G088200.1	AT5G43150	NA		3e-06
Potri.016G144100.1	AT1G79620	NA		0.0
Potri.014G125700.1	AT2G47500	NA		0.0
Potri.T011100.1	AT1G72160	NA		1e-07
Potri.014G075700.1	AT4G00750	NA		0.0
Potri.001G116600.1	AT1G62870	NA		0.0
Potri.004G154000.1	AT4G34500	NA		0.0
Potri.008G198100.1	AT3G21530	NA		4e-178
Potri.014G004500.1	AT2G22620	NA		0.0
Potri.002G039700.1	AT1G04360	NA		2e-82
Potri.006G120400.1	AT1G63300	NA		5e-08
Potri.008G084100.1	AT1G16290	NA		0.0
Potri.004G095100.1	AT1G66810	NA		8e-76
Potri.016G110900.1	AT3G09085	NA		8e-57
Potri.011G094800.1	AT5G55970	NA		2e-150
Potri.008G151000.1	AT5G26330	NA		2e-61
Potri.001G332200.1	AT3G27200	NA		3e-56
Potri.010G188400.1	AT2G40120	NA		7e-26
Potri.014G109200.1	AT2G46890	NA		2e-167
Potri.008G094300.1	AT3G29360	NA		0.0
Potri.004G211900.1	AT2G28315	NA		0.0
Potri.011G126300.1	AT5G54240	NA		8e-139
Potri.003G141100.1	AT4G10955	NA		5e-165
Potri.017G129200.1	AT5G16720	NA		4e-41
Potri.010G095900.1	AT1G24030	NA		0.0
Potri.007G137000.1	AT1G03820	NA		1e-07
Potri.002G209700.1	AT1G03010	NA		0.0
Potri.011G166300.1	AT3G13275	NA		2e-12
Potri.002G070900.1	AT5G48940	NA		0.0
Potri.001G209400.1	AT2G01070	NA		0.0
Potri.007G033600.1	AT4G37235	NA		2e-53
Potri.002G195400.1	AT2G47360	NA		8e-57
Potri.006G056100.1	NA	NA		NA
Potri.009G009500.1	AT5G60720	NA		0.0
Potri.009G019600.1	AT3G44220	NA		2e-92
Potri.010G137300.1	AT1G13635	NA		1e-144
Potri.001G279000.1	AT1G07120	NA		1e-153
Potri.T137300.1	AT1G15260	NA		2e-15
Potri.012G111500.1	AT5G61750	NA		1e-65
Potri.010G252400.1	AT1G16860	NA		0.0
Potri.019G002100.1	AT2G03200	NA		0.0
Potri.018G139200.1	NA	NA		NA
Potri.003G083000.1	NA	NA		NA
Potri.014G022700.1	AT4G34215	NA		2e-97
Potri.009G147500.1	AT2G27740	NA		6e-71
Potri.002G250100.1	AT3G07425	NA		1e-11
Potri.008G152200.1	AT5G43150	NA		7e-06
Potri.008G030200.1	AT3G52790	NA		1e-34
Potri.014G098800.1	AT2G45360	NA		3e-25
Potri.009G061300.1	AT3G08490	NA		1e-68
Potri.003G003800.1	NA	NA		NA
Potri.010G168100.1	AT1G14185	NA		0.0
Potri.003G223800.1	AT1G55550	NA		0.0
Potri.018G096100.1	AT5G57670	NA		0.0
Potri.016G137000.1	AT5G01890	NA		0.0
Potri.002G059600.1	AT2G30933	NA		9e-59
Potri.010G236200.1	AT3G44610	NA		3e-178
Potri.017G074400.1	AT3G28450	NA		0.0
Potri.008G112300.1	AT1G13635	NA		3e-136
Potri.001G463000.1	AT1G70500	NA		0.0
Potri.014G139900.1	AT1G52140	NA		3e-26
Potri.010G118700.1	AT1G68200	NA		2e-78
Potri.017G119900.1	AT1G66810	NA		3e-75
Potri.009G011000.1	AT2G28310	NA		0.0
Potri.015G001800.1	AT4G01575	NA		5e-36
Potri.010G038900.1	AT1G27210	NA		0.0
Potri.003G009400.1	AT1G58070	NA		9e-06
Potri.013G003700.1	AT1G56720	NA		0.0
Potri.016G052100.1	NA	NA		NA
Potri.006G117200.1	AT2G36570	NA		0.0
Potri.014G119900.1	AT2G47360	NA		3e-65
Potri.005G211000.1	NA	NA		NA
Potri.012G142300.1	AT5G23870	NA		0.0
Potri.019G076300.1	AT1G33800	NA		3e-133
Potri.002G101800.1	AT1G72220	NA		6e-67
Potri.014G108300.1	AT2G41610	NA		9e-97
Potri.T098800.1	AT1G03820	NA		1e-07
Potri.003G070200.1	AT3G14170	NA		4e-176
Potri.014G158900.1	AT4G03965	NA		9e-37
Potri.001G047800.1	AT1G80690	NA		3e-108
Potri.013G083800.1	AT3G56230	NA		1e-104
Potri.002G057900.1	AT2G30890	NA		1e-73
Potri.005G188700.1	AT5G48940	NA		0.0
Potri.016G087000.1	AT5G03120	NA		1e-16
Potri.015G048100.1	AT5G15740	NA		0.0
Potri.001G135100.1	NA	NA		NA
Potri.005G078900.1	NA	NA		NA
Potri.007G046100.1	AT2G23360	NA		3e-25
Potri.002G261700.1	AT5G42710	NA		3e-47
Potri.009G010400.1	AT2G28250	NCRK		0.0
Potri.015G105000.1	AT5G23720	PHS1	PROPYZAMIDE-HYPERSENSITIVE 1	0.0
Potri.014G080900.1	AT1G01780	PLIM2b	PLIM2b	2e-109
Potri.003G107600.1	AT5G61480	PXY	PHLOEM INTERCALATED WITH XYLEM	0.0
Potri.003G074600.1	AT4G20050	QRT3	QUARTET 3	0.0
Potri.014G147000.1	AT5G16490	RIC4	ROP-interactive CRIB motif-containing protein 4	2e-26
Potri.002G233400.1	AT5G16490	RIC4	ROP-interactive CRIB motif-containing protein 4	1e-31
Potri.019G053300.1	AT5G16490	RIC4	ROP-interactive CRIB motif-containing protein 4	2e-36
Potri.017G130600.1	AT1G48480	RKL1	receptor-like kinase 1	0.0
Potri.004G086100.1	AT1G48480	RKL1	receptor-like kinase 1	0.0
Potri.010G148500.1	AT3G06550	RWA2	REDUCED WALL ACETYLATION 2	0.0
Potri.011G079400.1	AT2G34410	RWA3	REDUCED WALL ACETYLATION 3	0.0
Potri.012G105500.1	AT1G28110	SCPL45	serine carboxypeptidase-like 45	0.0
Potri.001G320400.1	AT4G13930	SHM4	serine hydroxymethyltransferase 4	0.0
Potri.007G038300.1	AT5G66920	sks17	SKU5 similar 17	0.0
Potri.001G005500.1	AT4G08810	SUB1		0.0
Potri.017G110200.1	AT5G15900	TBL19	TRICHOME BIREFRINGENCE-LIKE 19	5e-147
Potri.014G095800.1	AT1G01430	TBL25	TRICHOME BIREFRINGENCE-LIKE 25	0.0
Potri.016G119100.1	AT5G01360	TBL3	TRICHOME BIREFRINGENCE-LIKE 3	0.0
Potri.001G376700.1	AT1G73140	TBL31		0.0
Potri.010G184000.1	AT2G40320	TBL33	TRICHOME BIREFRINGENCE-LIKE 33	0.0
Potri.008G073300.1	AT2G40320	TBL33	TRICHOME BIREFRINGENCE-LIKE 33	0.0
Potri.016G125500.1	AT2G38320	TBL34	TRICHOME BIREFRINGENCE-LIKE 34	0.0
Potri.008G020900.1	AT3G54260	TBL36	TRICHOME BIREFRINGENCE-LIKE 36	1e-175
Potri.002G111900.1	AT1G50010	TUA2	tubulin alpha-2 chain	0.0
Potri.001G272800.1	AT5G62700	TUB3	tubulin beta chain 3	0.0
Potri.001G104600.1	AT5G12250	TUB6	beta-6 tubulin	0.0
Potri.009G067200.1	AT5G12250	TUB6	beta-6 tubulin	0.0
Potri.001G237200.1	AT3G46440	UXS5	UDP-XYL synthase 5	0.0
Potri.010G207200.1	AT2G28760	UXS6	UDP-XYL synthase 6	0.0
Potri.009G087200.1	AT1G10200	WLIM1	WLIM1	3e-112
Potri.004G207600.1	AT4G35350	XCP1	xylem cysteine peptidase 1	0.0
Potri.005G256000.1	AT1G20850	XCP2	xylem cysteine peptidase 2	0.0
Potri.002G005700.1	AT1G20850	XCP2	xylem cysteine peptidase 2	0.0
Potri.001G114900.1	AT3G60890	ZPR2	LITTLE ZIPPER 2	8e-12
