# Supplementary material for: Systematic Identification of Cell-Wall Related Genes in Populus Based on Analysis of Functional Modules in Co-Expression Network
Source: PLoS One. 2014 Apr 15;9(4):e95176. doi: 10.1371/journal.pone.0095176 (PMC3988181; doi:10.1371/journal.pone.0095176)
Supplement: Table S9 — Best-hit homologous genes in Arabidopsis of the Populus genes in Module 9. (XLSX) [file pone.0095176.s012.xlsx]

## Sheet: Sheet1
Table S9: Best-hit homologous genes in Arabidopisis of the Populus genes in Module 9.
Populus Gene	Arabidopisis
	Locus	Name	Other name	E-value
Potri.013G057500.1	AT5G56540	AGP14	arabinogalactan protein 14	3e-15
Potri.007G051600.1	AT2G23130	AGP17	arabinogalactan protein 17	2e-13
Potri.005G144900.1	AT4G37450	AGP18	arabinogalactan protein 18	8e-15
Potri.014G094800.1	AT3G61640	AGP20	arabinogalactan protein 20	8e-29
Potri.014G135100.1	AT2G47930	AGP26	arabinogalactan protein 26	1e-10
Potri.001G374200.1	AT3G58120	ATBZIP61		2e-102
Potri.009G149700.1	AT5G22740	ATCSLA02	ARABIDOPSIS THALIANA CELLULOSE SYNTHASE-LIKE A02	0
Potri.006G116900.1	AT5G03760	ATCSLA09		0
Potri.018G009300.1	AT4G31590	ATCSLC05	CELLULOSE-SYNTHASE LIKE C5	0
Potri.005G146900.1	AT4G07960	ATCSLC12	Cellulose-synthase-like C12	0
Potri.001G085100.1	AT1G64640	AtENODL8		2e-53
Potri.008G088300.1	AT1G69530	AT-EXP1		2e-153
Potri.013G060800.1	AT2G03090	ATEXP15		2e-138
Potri.006G086100.1	AT2G37640	ATEXP3	EXPANSIN 3	1e-156
Potri.001G240900.1	AT2G39700	ATEXP4		4e-162
Potri.019G057500.1	AT2G40610	ATEXP8		4e-147
Potri.019G101900.1	AT4G28250	ATEXPB3	expansin B3	2e-145
Potri.001G463800.1	AT2G34770	ATFAH1	ARABIDOPSIS FATTY ACID HYDROXYLASE 1	6e-134
Potri.002G023900.1	AT1G19940	AtGH9B5	glycosyl hydrolase 9B5	0
Potri.014G157600.1	AT2G32990	AtGH9B8	glycosyl hydrolase 9B8	0
Potri.003G139600.1	AT1G64390	AtGH9C2	glycosyl hydrolase 9C2	0
Potri.005G120500.1	AT5G66460	AtMAN7		0
Potri.006G134500.1	AT4G33220	ATPME44	A. THALIANA PECTIN METHYLESTERASE 44	0
Potri.007G018100.1	AT4G36360	BGAL3	beta-galactosidase 3	0
Potri.004G156000.1	AT4G34530	CIB1	cryptochrome-interacting basic-helix-loop-helix 1	6e-62
Potri.014G050400.1	AT2G44740	CYCP4;1	cyclin p4;1	8e-99
Potri.003G161700.1	AT1G11680	CYP51	CYTOCHROME P450 51	0
Potri.002G251000.1	AT5G48485	DIR1	DEFECTIVE IN INDUCED RESISTANCE 1	2e-20
Potri.003G102600.1	AT4G19120	ERD3	early-responsive to dehydration 3	0
Potri.003G159700.1	AT5G13870	EXGT-A4	endoxyloglucan transferase A4	0
Potri.012G128100.1	AT5G51550	EXL3	EXORDIUM like 3	0
Potri.T121400.1	AT2G17230	EXL5	EXORDIUM like 5	2e-43
Potri.009G167800.1	AT2G17230	EXL5	EXORDIUM like 5	0
Potri.001G367900.1	AT5G55730	FLA1	FASCICLIN-like arabinogalactan 1	9e-167
Potri.014G071700.1	AT3G60900	FLA10	FASCICLIN-like arabinogalactan-protein 10	0
Potri.019G093300.1	AT2G20520	FLA6	FASCICLIN-like arabinogalactan 6	2e-75
Potri.013G120600.1	AT2G20520	FLA6	FASCICLIN-like arabinogalactan 6	7e-79
Potri.012G128200.1	AT1G02000	GAE2	UDP-D-glucuronate 4-epimerase 2	0
Potri.008G038900.1	AT4G32890	GATA9	GATA transcription factor 9	2e-44
Potri.016G001700.1	AT5G47780	GAUT4	galacturonosyltransferase 4	0
Potri.003G009000.1	AT1G80160	GLYI7	glyoxylase I 7	7e-62
Potri.002G060100.1	AT3G58850	HLH2		3e-20
Potri.001G021000.1	AT5G13460	IQD11	IQ-domain 11	7e-119
Potri.006G131100.1	AT5G03040	iqd2	IQ-domain 2	2e-141
Potri.001G017500.1	AT3G20820	NA		0
Potri.010G162400.1	AT2G03350	NA		9e-97
Potri.009G168800.1	AT4G35320	NA		1e-33
Potri.018G025900.1	AT2G45180	NA		1e-40
Potri.019G118300.1	AT4G28100	NA		2e-146
Potri.010G179400.1	AT3G02630	NA		0
Potri.001G326200.1	AT5G41050	NA		2e-56
Potri.016G015500.1	AT3G22142	NA		3e-47
Potri.009G064300.1	AT3G20820	NA		5e-171
Potri.001G263900.1	AT3G08030	NA		0
Potri.001G321000.1	AT4G13990	NA		0
Potri.004G231000.1	AT5G49800	NA		9e-133
Potri.018G126000.1	AT2G10940	NA		2e-65
Potri.002G197300.1	AT4G02100	NA		0
Potri.002G104600.1	AT1G09750	NA		0
Potri.014G170200.1	AT2G04280	NA		0
Potri.012G049000.1	AT3G18050	NA		3e-125
Potri.001G100700.1	AT5G41460	NA		0
Potri.014G020100.1	AT5G59845	NA		2e-34
Potri.014G041200.1	AT1G75060	NA		3e-114
Potri.003G053800.1	AT3G16060	NA		0
Potri.019G062100.1	AT5G58300	NA		0
Potri.001G041700.1	AT1G79720	NA		0
Potri.008G092500.1	AT2G03350	NA		5e-93
Potri.015G040900.1	AT3G18050	NA		1e-127
Potri.012G077400.1	AT5G62890	NA		0
Potri.006G046600.1	AT5G04160	NA		0
Potri.010G008600.1	AT5G49215	NA		1e-178
Potri.004G207500.1	AT4G35320	NA		7e-32
Potri.018G143400.1	AT4G30020	NA		0
Potri.015G072600.1	AT5G62890	NA		0
Potri.010G229000.1	AT5G04310	NA		0
Potri.010G001200.1	NA	NA		NA
Potri.008G182200.1	AT1G67750	NA		0
Potri.016G141100.1	AT3G08600	NA		1e-91
Potri.018G053000.1	AT2G26110	NA		1e-58
Potri.017G095000.1	AT1G74160	NA		3e-141
Potri.001G467300.1	AT5G56040	NA		0
Potri.006G228200.1	AT2G46210	NA		0
Potri.003G139100.1	AT4G23820	NA		0
Potri.009G098500.1	NA	NA		NA
Potri.015G051800.1	AT3G18490	NA		0
Potri.015G087800.1	AT5G63180	NA		0
Potri.005G102800.1	AT4G38380	NA		0
Potri.015G013700.1	AT3G49220	NA		0
Potri.011G152400.1	AT1G32860	NA		0
Potri.001G052300.1	AT4G13710	NA		0
Potri.006G152800.1	AT4G29240	NA		5e-167
Potri.016G109200.1	AT5G01090	NA		4e-89
Potri.003G207000.1	AT3G20820	NA		0
Potri.009G126000.1	AT4G34760	NA		5e-60
Potri.018G031100.1	AT5G11420	NA		0
Potri.005G021200.1	AT1G09160	NA		0
Potri.001G373100.1	AT3G15095	NA		1e-33
Potri.006G250100.1	AT5G11420	NA		0
Potri.019G053100.1	AT1G65295	NA		4e-38
Potri.003G095500.1	AT2G35470	NA		6e-32
Potri.010G065500.1	AT5G43960	NA		6e-106
Potri.007G011000.1	AT5G65470	NA		0
Potri.006G271000.1	NA	NA		NA
Potri.010G042100.1	AT1G60590	NA		0
Potri.004G129800.1	AT2G34590	NA		0
Potri.010G152000.1	AT1G48100	NA		0
Potri.004G108200.1	AT5G16000	NIK1	NSP-interacting kinase 1	0
Potri.008G190000.1	AT1G70370	PG2	polygalacturonase 2	0
Potri.016G113300.1	AT4G00430	PIP1;4	plasma membrane intrinsic protein 1;4	0
Potri.007G044700.1	AT5G67070	RALFL34	ralf-like 34	1e-38
Potri.002G234600.1	AT3G07880	SCN1	SUPERCENTIPEDE1	3e-89
Potri.001G120300.1	AT4G12420	SKU5		0
Potri.003G112700.1	AT4G12420	SKU5		0
Potri.017G097000.1	AT1G26355	SP1L1	SPIRAL1-like1	3e-40
Potri.015G059100.1	AT1G26355	SP1L1	SPIRAL1-like1	7e-44
Potri.003G126800.1	AT5G12250	TUB6	beta-6 tubulin	0
Potri.011G152500.1	AT4G10570	UBP9	ubiquitin-specific protease 9	0
Potri.014G146100.1	AT3G23730	XTH16	xyloglucan endotransglucosylase/hydrolase 16	7e-162
Potri.004G021000.1	AT1G11545	XTH8	xyloglucan endotransglucosylase/hydrolase 8	0
Potri.019G125000.1	AT4G03210	XTH9	xyloglucan endotransglucosylase/hydrolase 9	4e-162
