# Supplementary material for: Systematic Identification of Cell-Wall Related Genes in Populus Based on Analysis of Functional Modules in Co-Expression Network
Source: PLoS One. 2014 Apr 15;9(4):e95176. doi: 10.1371/journal.pone.0095176 (PMC3988181; doi:10.1371/journal.pone.0095176)
Supplement: Table S10 — GO enrichment for the 492 new candidate plant cell wall genes found in PGCN. (XLSX) [file pone.0095176.s013.xlsx]

## Sheet: 工作表1
Table S10: GO (biological process) enrichment for the 492 new candidate plant cell wall genes found in PGCN.
GO term	Ontology	Description	Number in input list	Number in BG/Ref	FDR
GO:0010876	P	lipid localization	6	6	5.1e-07
GO:0006073	P	cellular glucan metabolic process	21	485	4.8e-06
GO:0044264	P	cellular polysaccharide metabolic process	22	519	4.8e-06
GO:0044042	P	glucan metabolic process	21	486	4.8e-06
GO:0005976	P	polysaccharide metabolic process	24	622	4.8e-06
GO:0005982	P	starch metabolic process	19	408	6e-06
GO:0005985	P	sucrose metabolic process	18	398	1.8e-05
GO:0005984	P	disaccharide metabolic process	18	409	2.3e-05
GO:0009311	P	oligosaccharide metabolic process	18	420	2.9e-05
GO:0016137	P	glycoside metabolic process	18	437	4.5e-05
GO:0009832	P	plant-type cell wall biogenesis	8	68	5.1e-05
GO:0009664	P	plant-type cell wall organization	7	67	0.00048
GO:0042546	P	cell wall biogenesis	8	112	0.0013
GO:0034641	P	cellular nitrogen compound metabolic process	24	957	0.0018
GO:0070882	P	cellular cell wall organization or biogenesis	14	379	0.0018
GO:0007169	P	transmembrane receptor protein tyrosine kinase signaling pathway	10	205	0.0024
GO:0005975	P	carbohydrate metabolic process	33	1613	0.0031
GO:0007167	P	enzyme linked receptor protein signaling pathway	10	245	0.0087
GO:0044262	P	cellular carbohydrate metabolic process	23	1028	0.011
GO:0006869	P	lipid transport	6	97	0.019
GO:0007018	P	microtubule-based movement	7	138	0.02
GO:0007017	P	microtubule-based process	9	256	0.04
GO:0007166	P	cell surface receptor linked signaling pathway	10	318	0.047
GO:0008471	F	laccase activity	6	26	7.2e-05
GO:0016679	F	oxidoreductase activity, acting on diphenols and related substances as donors	8	67	7.2e-05
GO:0005507	F	copper ion binding	12	173	7.2e-05
GO:0016682	F	oxidoreductase activity, acting on diphenols and related substances as donors, oxygen as acceptor	6	38	0.00032
GO:0004857	F	enzyme inhibitor activity	9	126	0.00046
GO:0004867	F	serine-type endopeptidase inhibitor activity	5	25	0.00051
GO:0004650	F	polygalacturonase activity	5	39	0.003
GO:0030414	F	peptidase inhibitor activity	6	73	0.0042
GO:0004866	F	endopeptidase inhibitor activity	6	72	0.0042
GO:0016758	F	transferase activity, transferring hexosyl groups	14	467	0.009
GO:0030234	F	enzyme regulator activity	9	262	0.04
GO:0004553	F	hydrolase activity, hydrolyzing O-glycosyl compounds	12	445	0.047
GO:0008194	F	UDP-glycosyltransferase activity	9	275	0.047
GO:0031982	C	vesicle	59	2100	5e-11
GO:0031410	C	cytoplasmic vesicle	59	2096	5e-11
GO:0016023	C	cytoplasmic membrane-bounded vesicle	58	2075	5.4e-11
GO:0031988	C	membrane-bounded vesicle	58	2079	5.4e-11
GO:0012505	C	endomembrane system	44	1532	1.3e-08
GO:0005886	C	plasma membrane	36	1322	1.9e-06
GO:0005618	C	cell wall	17	341	2.7e-06
GO:0030312	C	external encapsulating structure	18	399	4.1e-06
GO:0031225	C	anchored to membrane	8	94	0.00015
GO:0009505	C	plant-type cell wall	10	170	0.00022
GO:0005576	C	extracellular region	16	455	0.00029
GO:0046658	C	anchored to plasma membrane	5	29	0.00029
GO:0044464	C	cell part	232	20076	0.00096
GO:0005623	C	cell	232	20079	0.00096
GO:0048046	C	apoplast	7	127	0.0044
